# Supplementary material for: High-throughput SSR marker development and its application in a centipedegrass (Eremochloa ophiuroides (Munro) Hack.) genetic diversity analysis
Source: PLoS One. 2018 Aug 22;13(8):e0202605. doi: 10.1371/journal.pone.0202605 (PMC6105027; doi:10.1371/journal.pone.0202605)
Supplement: S1 Table — (XLSX) [file pone.0202605.s002.xlsx]

## Sheet: Sheet1
S1 Table. Statistics of E. ophiuroides SSR mining
SeqID	SSR_loci	Loci_percentage	SeqSize	Frequency(SSRs/Mb)
TR110940_c0_g7_i1	11	0.0170622	3539	3108.22
TR95749_c0_g5_i1	11	0.0170622	251	43824.7
TR110940_c0_g8_i1	11	0.0170622	3515	3129.45
TR19188_c0_g2_i1	11	0.0170622	418	26315.8
TR110940_c0_g2_i1	11	0.0170622	3523	3122.34
TR110940_c0_g5_i1	11	0.0170622	3503	3140.17
TR110940_c0_g13_i1	11	0.0170622	3533	3113.5
TR49641_c5_g1_i1	11	0.0170622	2394	4594.82
TR110940_c0_g9_i1	11	0.0170622	3525	3120.57
TR110940_c0_g3_i1	11	0.0170622	3521	3124.11
TR110940_c0_g11_i1	11	0.0170622	3535	3111.74
TR110940_c0_g6_i1	11	0.0170622	3517	3127.67
TR110940_c0_g1_i1	11	0.0170622	3507	3136.58
TR110940_c0_g12_i1	11	0.0170622	3557	3092.49
TR49641_c5_g1_i2	11	0.0170622	2408	4568.11
TR110940_c0_g10_i1	11	0.0170622	3519	3125.89
TR110940_c0_g14_i1	11	0.0170622	3511	3133.01
TR110940_c0_g16_i1	11	0.0170622	3513	3131.23
TR110940_c0_g4_i1	11	0.0170622	3531	3115.26
TR19188_c0_g5_i1	10	0.0155111	619	16155.1
TR142210_c1_g1_i1	9	0.01396	4079	2206.42
TR142210_c1_g1_i2	8	0.0124089	3482	2297.53
TR181339_c5_g1_i1	8	0.0124089	3100	2580.65
TR156699_c2_g1_i1	8	0.0124089	3157	2534.05
TR156699_c2_g1_i3	8	0.0124089	3070	2605.86
TR71325_c4_g2_i3	8	0.0124089	3367	2376
TR142210_c1_g1_i3	8	0.0124089	3538	2261.16
TR179382_c0_g1_i1	8	0.0124089	1930	4145.08
TR46890_c0_g2_i1	8	0.0124089	2104	3802.28
TR120885_c8_g2_i1	8	0.0124089	2772	2886
TR71325_c4_g2_i1	8	0.0124089	3439	2326.26
TR156699_c2_g1_i2	8	0.0124089	3222	2482.93
TR16951_c0_g1_i1	8	0.0124089	2780	2877.7
TR46890_c0_g1_i1	8	0.0124089	2103	3804.09
TR90061_c1_g2_i8	7	0.0108578	3274	2138.06
TR172419_c1_g1_i1	7	0.0108578	1259	5559.97
TR90061_c1_g2_i11	7	0.0108578	3493	2004.01
TR197358_c0_g1_i1	7	0.0108578	1945	3598.97
TR188912_c0_g1_i1	7	0.0108578	2622	2669.72
TR180447_c0_g2_i1	7	0.0108578	1097	6381.04
TR144826_c0_g1_i2	7	0.0108578	1390	5035.97
TR62007_c1_g1_i5	7	0.0108578	3695	1894.45
TR197358_c0_g1_i2	7	0.0108578	1943	3602.68
TR23787_c5_g3_i1	7	0.0108578	2944	2377.72
TR26876_c1_g2_i4	7	0.0108578	2256	3102.84
TR161709_c0_g1_i1	7	0.0108578	971	7209.06
TR161167_c0_g1_i1	7	0.0108578	1311	5339.44
TR26876_c1_g2_i3	7	0.0108578	2254	3105.59
TR169707_c1_g1_i4	7	0.0108578	1859	3765.47
TR90704_c2_g1_i1	7	0.0108578	221	31674.2
TR152870_c1_g1_i1	7	0.0108578	2832	2471.75
TR106503_c1_g2_i3	7	0.0108578	2897	2416.29
TR26876_c1_g2_i1	7	0.0108578	2242	3122.21
TR90061_c1_g2_i7	7	0.0108578	3280	2134.15
TR162009_c0_g3_i1	7	0.0108578	1447	4837.6
TR77670_c0_g1_i5	7	0.0108578	2870	2439.02
TR162009_c0_g1_i1	7	0.0108578	1447	4837.6
TR63346_c0_g1_i1	7	0.0108578	5823	1202.13
TR77670_c0_g1_i2	7	0.0108578	2887	2424.66
TR14558_c2_g3_i1	7	0.0108578	2615	2676.86
TR186035_c0_g2_i1	7	0.0108578	378	18518.5
TR71325_c4_g2_i2	7	0.0108578	2199	3183.27
TR162009_c0_g2_i1	7	0.0108578	1447	4837.6
TR2126_c3_g4_i1	7	0.0108578	640	10937.5
TR1148_c0_g1_i1	7	0.0108578	2094	3342.88
TR59110_c3_g2_i9	7	0.0108578	3966	1765
TR90061_c1_g2_i3	7	0.0108578	3283	2132.2
TR62007_c1_g1_i14	7	0.0108578	3579	1955.85
TR188912_c0_g1_i2	7	0.0108578	2603	2689.2
TR120885_c8_g1_i1	7	0.0108578	2394	2923.98
TR77670_c0_g1_i1	7	0.0108578	2882	2428.87
TR95340_c0_g1_i1	7	0.0108578	998	7014.03
TR90061_c1_g2_i13	7	0.0108578	3250	2153.85
TR133748_c0_g1_i1	7	0.0108578	1403	4989.31
TR197887_c0_g1_i1	6	0.00930665	1398	4291.85
TR41397_c2_g2_i1	6	0.00930665	1551	3868.47
TR26876_c1_g2_i2	6	0.00930665	2226	2695.42
TR26876_c1_g2_i6	6	0.00930665	2240	2678.57
TR26876_c1_g2_i5	6	0.00930665	2238	2680.97
TR146373_c0_g1_i1	6	0.00930665	538	11152.4
TR62007_c1_g1_i9	6	0.00930665	3548	1691.09
TR73367_c0_g1_i1	6	0.00930665	1260	4761.9
TR6512_c0_g1_i1	6	0.00930665	831	7220.22
TR90061_c1_g2_i1	6	0.00930665	3226	1859.89
TR183148_c0_g1_i2	6	0.00930665	1391	4313.44
TR101881_c0_g2_i1	6	0.00930665	1166	5145.8
TR35653_c0_g1_i1	6	0.00930665	335	17910.4
TR62007_c1_g1_i4	6	0.00930665	3447	1740.64
TR108701_c0_g2_i2	6	0.00930665	3554	1688.24
TR150379_c0_g1_i7	6	0.00930665	5112	1173.71
TR2761_c0_g2_i1	6	0.00930665	819	7326.01
TR110940_c0_g15_i1	6	0.00930665	3302	1817.08
TR150379_c0_g1_i1	6	0.00930665	5090	1178.78
TR89822_c0_g1_i1	6	0.00930665	4420	1357.47
TR62007_c1_g1_i1	6	0.00930665	3432	1748.25
TR163710_c0_g1_i1	6	0.00930665	1437	4175.37
TR163175_c1_g2_i1	6	0.00930665	3731	1608.15
TR140217_c1_g3_i1	6	0.00930665	1189	5046.26
TR74428_c0_g1_i1	6	0.00930665	2922	2053.39
TR186705_c0_g1_i1	6	0.00930665	808	7425.74
TR16599_c0_g1_i1	6	0.00930665	794	7556.68
TR159699_c0_g4_i2	6	0.00930665	1997	3004.51
TR23813_c1_g1_i1	6	0.00930665	2616	2293.58
TR184858_c0_g4_i2	6	0.00930665	1121	5352.36
TR135589_c0_g1_i2	6	0.00930665	5305	1131.01
TR138952_c0_g1_i1	6	0.00930665	983	6103.76
TR108701_c0_g2_i1	6	0.00930665	3464	1732.1
TR95749_c0_g1_i1	6	0.00930665	200	30000
TR19188_c0_g6_i1	6	0.00930665	237	25316.5
TR182807_c0_g1_i2	6	0.00930665	1441	4163.78
TR7245_c0_g2_i1	6	0.00930665	382	15706.8
TR116966_c4_g1_i1	6	0.00930665	2390	2510.46
TR41708_c5_g1_i1	6	0.00930665	3758	1596.59
TR90061_c1_g2_i5	6	0.00930665	3225	1860.47
TR15946_c0_g1_i1	6	0.00930665	2152	2788.1
TR119171_c0_g1_i1	6	0.00930665	7165	837.404
TR169707_c1_g1_i1	6	0.00930665	1732	3464.2
TR31905_c1_g1_i1	6	0.00930665	5505	1089.92
TR43077_c0_g4_i1	6	0.00930665	7130	841.515
TR30738_c0_g1_i1	6	0.00930665	532	11278.2
TR136855_c0_g1_i1	6	0.00930665	1556	3856.04
TR72518_c0_g1_i1	6	0.00930665	3411	1759.01
TR69473_c1_g1_i1	6	0.00930665	235	25531.9
TR147855_c1_g1_i1	6	0.00930665	6752	888.626
TR103012_c0_g1_i1	6	0.00930665	1084	5535.06
TR69473_c1_g2_i1	6	0.00930665	241	24896.3
TR150379_c0_g1_i3	6	0.00930665	5210	1151.63
TR16599_c0_g2_i1	6	0.00930665	794	7556.68
TR72518_c0_g1_i2	6	0.00930665	3431	1748.76
TR42830_c0_g2_i1	6	0.00930665	343	17492.7
TR150379_c0_g1_i9	6	0.00930665	4972	1206.76
TR62007_c1_g1_i3	6	0.00930665	3563	1683.97
TR163167_c2_g1_i7	6	0.00930665	2276	2636.2
TR42830_c0_g1_i1	6	0.00930665	288	20833.3
TR27865_c0_g1_i1	6	0.00930665	645	9302.33
TR180687_c3_g5_i4	6	0.00930665	1576	3807.11
TR169707_c1_g1_i3	6	0.00930665	759	7905.14
TR150379_c0_g1_i6	6	0.00930665	5078	1181.57
TR135589_c0_g1_i1	6	0.00930665	5296	1132.93
TR69500_c0_g2_i1	6	0.00930665	714	8403.36
TR5913_c0_g1_i1	6	0.00930665	421	14251.8
TR182807_c0_g1_i1	6	0.00930665	1456	4120.88
TR90061_c1_g2_i9	6	0.00930665	3216	1865.67
TR61235_c2_g1_i2	6	0.00930665	614	9771.99
TR61235_c2_g1_i3	6	0.00930665	626	9584.66
TR92748_c1_g1_i1	6	0.00930665	802	7481.3
TR197347_c3_g1_i1	6	0.00930665	729	8230.45
TR101761_c0_g1_i1	6	0.00930665	2047	2931.12
TR180687_c3_g5_i1	6	0.00930665	1557	3853.56
TR32234_c0_g1_i1	6	0.00930665	2649	2265.01
TR132987_c0_g1_i1	6	0.00930665	788	7614.21
TR121488_c0_g1_i1	6	0.00930665	2205	2721.09
TR40912_c1_g6_i1	6	0.00930665	212	28301.9
TR7245_c0_g1_i1	6	0.00930665	377	15915.1
TR118004_c4_g1_i1	6	0.00930665	1835	3269.75
TR118271_c0_g1_i1	6	0.00930665	1105	5429.86
TR137392_c0_g1_i1	6	0.00930665	1738	3452.24
TR86931_c0_g1_i1	6	0.00930665	408	14705.9
TR90061_c1_g2_i10	6	0.00930665	3194	1878.52
TR23813_c1_g1_i2	6	0.00930665	2604	2304.15
TR61235_c2_g1_i1	6	0.00930665	594	10101
TR58884_c0_g1_i1	6	0.00930665	477	12578.6
TR94263_c0_g1_i1	6	0.00930665	1363	4402.05
TR197347_c3_g2_i1	6	0.00930665	1933	3103.98
TR89822_c0_g1_i2	6	0.00930665	4432	1353.79
TR181339_c4_g1_i3	5	0.00775555	2551	1960.02
TR125367_c0_g1_i1	5	0.00775555	2158	2316.96
TR102998_c10_g1_i1	5	0.00775555	3856	1296.68
TR104986_c2_g5_i1	5	0.00775555	3864	1294
TR72529_c0_g1_i1	5	0.00775555	1245	4016.06
TR181339_c4_g1_i5	5	0.00775555	2548	1962.32
TR181339_c4_g1_i6	5	0.00775555	2545	1964.64
TR99368_c0_g1_i1	5	0.00775555	672	7440.48
TR200631_c3_g2_i2	5	0.00775555	1882	2656.75
TR163167_c2_g1_i3	5	0.00775555	1943	2573.34
TR195275_c0_g1_i1	5	0.00775555	3170	1577.29
TR141354_c0_g1_i1	5	0.00775555	310	16129
TR60651_c14_g15_i4	5	0.00775555	4316	1158.48
TR111534_c0_g1_i1	5	0.00775555	456	10964.9
TR71325_c3_g2_i1	5	0.00775555	2869	1742.77
TR59862_c0_g1_i1	5	0.00775555	1021	4897.16
TR28675_c1_g1_i2	5	0.00775555	2976	1680.11
TR106538_c0_g1_i2	5	0.00775555	1211	4128.82
TR67426_c1_g1_i1	5	0.00775555	359	13927.6
TR63992_c1_g1_i1	5	0.00775555	924	5411.26
TR159699_c0_g4_i1	5	0.00775555	2039	2452.18
TR138501_c2_g6_i13	5	0.00775555	1990	2512.56
TR150352_c0_g3_i1	5	0.00775555	790	6329.11
TR163241_c0_g1_i1	5	0.00775555	925	5405.41
TR34840_c0_g1_i1	5	0.00775555	2104	2376.43
TR118876_c0_g1_i1	5	0.00775555	922	5422.99
TR103236_c1_g1_i1	5	0.00775555	715	6993.01
TR96902_c0_g2_i1	5	0.00775555	825	6060.61
TR49255_c2_g1_i2	5	0.00775555	2686	1861.5
TR26911_c0_g1_i1	5	0.00775555	1053	4748.34
TR160945_c0_g5_i1	5	0.00775555	759	6587.62
TR49255_c2_g1_i10	5	0.00775555	2842	1759.32
TR49255_c2_g1_i1	5	0.00775555	2632	1899.7
TR27865_c0_g2_i1	5	0.00775555	2212	2260.4
TR139970_c0_g1_i1	5	0.00775555	2439	2050.02
TR160927_c1_g1_i1	5	0.00775555	1788	2796.42
TR189638_c0_g1_i1	5	0.00775555	1870	2673.8
TR91980_c0_g1_i1	5	0.00775555	685	7299.27
TR41262_c0_g1_i1	5	0.00775555	1271	3933.91
TR75214_c3_g3_i2	5	0.00775555	1781	2807.41
TR65165_c1_g1_i3	5	0.00775555	4249	1176.75
TR35996_c1_g1_i1	5	0.00775555	582	8591.07
TR122939_c1_g1_i1	5	0.00775555	2849	1755
TR62007_c1_g1_i10	5	0.00775555	3300	1515.15
TR23892_c0_g2_i1	5	0.00775555	1762	2837.68
TR89388_c1_g1_i1	5	0.00775555	1659	3013.86
TR40523_c1_g1_i2	5	0.00775555	2190	2283.11
TR150352_c0_g1_i1	5	0.00775555	802	6234.41
TR173372_c0_g1_i1	5	0.00775555	431	11600.9
TR152071_c0_g1_i1	5	0.00775555	1455	3436.43
TR139297_c2_g1_i1	5	0.00775555	801	6242.2
TR17670_c0_g2_i1	5	0.00775555	490	10204.1
TR122939_c1_g1_i5	5	0.00775555	2843	1758.71
TR144826_c0_g1_i1	5	0.00775555	1391	3594.54
TR93690_c0_g1_i1	5	0.00775555	3887	1286.34
TR30640_c0_g1_i1	5	0.00775555	930	5376.34
TR11199_c0_g1_i1	5	0.00775555	969	5159.96
TR27279_c2_g1_i2	5	0.00775555	3526	1418.04
TR160945_c0_g1_i1	5	0.00775555	762	6561.68
TR184672_c0_g1_i1	5	0.00775555	1085	4608.29
TR198810_c0_g1_i1	5	0.00775555	4067	1229.41
TR75072_c0_g1_i1	5	0.00775555	2110	2369.67
TR75214_c3_g3_i1	5	0.00775555	1792	2790.18
TR133656_c1_g2_i1	5	0.00775555	341	14662.8
TR198993_c0_g1_i1	5	0.00775555	850	5882.35
TR90704_c1_g1_i1	5	0.00775555	2896	1726.52
TR60651_c14_g15_i1	5	0.00775555	4403	1135.59
TR180192_c0_g1_i4	5	0.00775555	4470	1118.57
TR171196_c0_g1_i1	5	0.00775555	3329	1501.95
TR101881_c1_g1_i1	5	0.00775555	844	5924.17
TR153243_c1_g2_i1	5	0.00775555	232	21551.7
TR71719_c2_g1_i1	5	0.00775555	1961	2549.72
TR117571_c0_g1_i1	5	0.00775555	2491	2007.23
TR31507_c0_g1_i1	5	0.00775555	2064	2422.48
TR95050_c0_g6_i1	5	0.00775555	4117	1214.48
TR178575_c2_g2_i3	5	0.00775555	3543	1411.23
TR34840_c0_g1_i4	5	0.00775555	2022	2472.8
TR133062_c4_g1_i5	5	0.00775555	2281	2192.02
TR73578_c0_g2_i1	5	0.00775555	2590	1930.5
TR104032_c0_g1_i1	5	0.00775555	1552	3221.65
TR19442_c0_g1_i2	5	0.00775555	3680	1358.7
TR150352_c0_g2_i1	5	0.00775555	808	6188.12
TR136210_c0_g1_i2	5	0.00775555	1070	4672.9
TR181339_c4_g1_i4	5	0.00775555	2535	1972.39
TR178298_c5_g1_i1	5	0.00775555	1388	3602.31
TR12628_c0_g1_i1	5	0.00775555	424	11792.5
TR33516_c3_g8_i1	5	0.00775555	2788	1793.4
TR180192_c0_g1_i3	5	0.00775555	4295	1164.14
TR46071_c0_g1_i1	5	0.00775555	493	10142
TR6336_c0_g2_i2	5	0.00775555	1830	2732.24
TR99656_c0_g2_i1	5	0.00775555	1614	3097.89
TR9951_c2_g1_i1	5	0.00775555	1474	3392.13
TR17670_c0_g1_i1	5	0.00775555	490	10204.1
TR2803_c0_g1_i1	5	0.00775555	2607	1917.91
TR148847_c0_g2_i1	5	0.00775555	2489	2008.84
TR166537_c0_g3_i1	5	0.00775555	1996	2505.01
TR57041_c1_g7_i1	5	0.00775555	3590	1392.76
TR159839_c0_g1_i1	5	0.00775555	997	5015.05
TR125413_c1_g1_i1	5	0.00775555	2513	1989.65
TR146041_c0_g4_i1	5	0.00775555	516	9689.92
TR41874_c1_g10_i2	5	0.00775555	1419	3523.61
TR184242_c0_g1_i1	5	0.00775555	1274	3924.65
TR135688_c0_g1_i1	5	0.00775555	2885	1733.1
TR82770_c0_g1_i1	5	0.00775555	1766	2831.26
TR28675_c1_g1_i1	5	0.00775555	2950	1694.92
TR146041_c0_g2_i1	5	0.00775555	532	9398.5
TR62007_c1_g1_i13	5	0.00775555	3252	1537.52
TR69027_c0_g1_i3	5	0.00775555	1645	3039.51
TR146041_c0_g3_i1	5	0.00775555	530	9433.96
TR47965_c1_g1_i1	5	0.00775555	4196	1191.61
TR181339_c4_g1_i1	5	0.00775555	2538	1970.06
TR121050_c0_g1_i1	5	0.00775555	782	6393.86
TR106538_c0_g1_i1	5	0.00775555	1197	4177.11
TR160945_c0_g4_i1	5	0.00775555	756	6613.76
TR77670_c0_g1_i4	5	0.00775555	2574	1942.5
TR160945_c0_g2_i1	5	0.00775555	765	6535.95
TR60651_c14_g15_i3	5	0.00775555	3703	1350.26
TR194147_c0_g1_i1	5	0.00775555	1007	4965.24
TR188799_c4_g1_i2	5	0.00775555	1341	3728.56
TR20849_c0_g2_i1	5	0.00775555	709	7052.19
TR200727_c2_g1_i1	5	0.00775555	3691	1354.65
TR137713_c0_g1_i1	5	0.00775555	2877	1737.92
TR53584_c1_g1_i1	5	0.00775555	3199	1562.99
TR42508_c0_g2_i1	5	0.00775555	2992	1671.12
TR72518_c0_g1_i3	5	0.00775555	1810	2762.43
TR200631_c2_g1_i1	5	0.00775555	1625	3076.92
TR179718_c0_g1_i1	5	0.00775555	707	7072.14
TR108047_c1_g2_i1	5	0.00775555	1135	4405.29
TR196645_c1_g1_i4	5	0.00775555	2537	1970.83
TR93577_c0_g2_i1	5	0.00775555	2637	1896.09
TR23787_c5_g3_i2	5	0.00775555	2583	1935.73
TR26563_c3_g1_i1	5	0.00775555	1090	4587.16
TR62930_c4_g2_i1	5	0.00775555	521	9596.93
TR122939_c1_g1_i4	5	0.00775555	2840	1760.56
TR89517_c1_g1_i1	5	0.00775555	639	7824.73
TR121867_c0_g1_i2	5	0.00775555	1702	2937.72
TR34840_c0_g1_i5	5	0.00775555	2001	2498.75
TR39389_c0_g1_i1	5	0.00775555	439	11389.5
TR75076_c0_g3_i3	5	0.00775555	2696	1854.6
TR136015_c0_g1_i1	5	0.00775555	1508	3315.65
TR47965_c1_g1_i2	5	0.00775555	4197	1191.33
TR64629_c0_g1_i1	5	0.00775555	790	6329.11
TR69500_c0_g1_i1	5	0.00775555	708	7062.15
TR94866_c0_g1_i1	5	0.00775555	1719	2908.67
TR173919_c0_g1_i1	5	0.00775555	3327	1502.86
TR142395_c0_g1_i1	5	0.00775555	1197	4177.11
TR59110_c3_g2_i6	5	0.00775555	1652	3026.63
TR181963_c2_g4_i1	5	0.00775555	2077	2407.32
TR170165_c0_g1_i2	5	0.00775555	2187	2286.24
TR134897_c0_g1_i1	5	0.00775555	1611	3103.66
TR151755_c0_g1_i1	5	0.00775555	1383	3615.33
TR65165_c1_g1_i2	5	0.00775555	2700	1851.85
TR40523_c1_g1_i1	5	0.00775555	2556	1956.18
TR62007_c1_g1_i6	5	0.00775555	3416	1463.7
TR18820_c0_g3_i1	5	0.00775555	2046	2443.79
TR62930_c4_g4_i1	5	0.00775555	1095	4566.21
TR88288_c0_g1_i1	5	0.00775555	738	6775.07
TR93262_c1_g1_i1	5	0.00775555	2187	2286.24
TR158193_c0_g1_i1	5	0.00775555	889	5624.3
TR181339_c4_g1_i2	5	0.00775555	2532	1974.72
TR163597_c0_g2_i1	5	0.00775555	1077	4642.53
TR26911_c0_g1_i2	5	0.00775555	1037	4821.6
TR84144_c0_g1_i1	5	0.00775555	439	11389.5
TR169707_c1_g1_i2	5	0.00775555	375	13333.3
TR91953_c0_g3_i1	5	0.00775555	665	7518.8
TR9992_c1_g1_i1	5	0.00775555	4004	1248.75
TR34840_c0_g1_i2	5	0.00775555	2083	2400.38
TR146041_c0_g1_i1	5	0.00775555	514	9727.63
TR91606_c1_g1_i2	5	0.00775555	3414	1464.56
TR191895_c0_g12_i1	5	0.00775555	1142	4378.28
TR65165_c1_g1_i1	5	0.00775555	4152	1204.24
TR183493_c0_g1_i1	5	0.00775555	264	18939.4
TR54550_c0_g1_i1	5	0.00775555	1207	4142.5
TR73578_c0_g2_i2	5	0.00775555	2358	2120.44
TR104986_c2_g5_i2	5	0.00775555	3399	1471.02
TR99819_c0_g1_i1	5	0.00775555	439	11389.5
TR101187_c2_g1_i1	5	0.00775555	952	5252.1
TR132993_c0_g1_i1	5	0.00775555	719	6954.1
TR163004_c0_g1_i1	5	0.00775555	4464	1120.07
TR56505_c0_g1_i1	5	0.00775555	1214	4118.62
TR196645_c2_g1_i1	5	0.00775555	269	18587.4
TR196645_c1_g1_i3	5	0.00775555	2523	1981.77
TR18314_c0_g1_i1	5	0.00775555	2210	2262.44
TR116067_c0_g1_i1	5	0.00775555	619	8077.54
TR93407_c0_g1_i2	5	0.00775555	1426	3506.31
TR14558_c2_g2_i1	5	0.00775555	876	5707.76
TR95050_c0_g6_i4	5	0.00775555	4054	1233.35
TR163597_c0_g1_i1	5	0.00775555	1075	4651.16
TR22052_c0_g1_i1	5	0.00775555	1354	3692.76
TR6319_c0_g1_i1	5	0.00775555	635	7874.02
TR87698_c2_g1_i2	5	0.00775555	1282	3900.16
TR168537_c0_g2_i1	5	0.00775555	1321	3785.01
TR40105_c0_g1_i1	5	0.00775555	1353	3695.49
TR84144_c0_g1_i2	5	0.00775555	489	10224.9
TR13679_c0_g1_i1	5	0.00775555	903	5537.1
TR176608_c0_g1_i1	5	0.00775555	419	11933.2
TR179140_c2_g3_i2	5	0.00775555	1689	2960.33
TR165975_c0_g1_i1	5	0.00775555	1053	4748.34
TR179140_c2_g3_i1	5	0.00775555	3105	1610.31
TR11102_c0_g1_i2	5	0.00775555	1307	3825.55
TR159699_c0_g4_i4	5	0.00775555	1982	2522.7
TR185139_c0_g2_i1	5	0.00775555	440	11363.6
TR64354_c4_g3_i1	5	0.00775555	1327	3767.9
TR165056_c0_g1_i1	5	0.00775555	2996	1668.89
TR13970_c0_g1_i1	5	0.00775555	1065	4694.84
TR194681_c0_g1_i1	5	0.00775555	1165	4291.85
TR88288_c0_g2_i1	5	0.00775555	741	6747.64
TR154062_c0_g1_i1	5	0.00775555	933	5359.06
TR130667_c0_g4_i1	5	0.00775555	633	7898.89
TR97319_c0_g1_i1	5	0.00775555	644	7763.98
TR186630_c0_g1_i2	5	0.00775555	893	5599.1
TR63992_c1_g2_i1	5	0.00775555	925	5405.41
TR178575_c2_g2_i5	5	0.00775555	3757	1330.85
TR37539_c1_g1_i1	5	0.00775555	958	5219.21
TR71719_c2_g1_i3	5	0.00775555	1962	2548.42
TR55667_c0_g1_i1	5	0.00775555	2746	1820.83
TR133656_c1_g1_i1	5	0.00775555	350	14285.7
TR134897_c0_g1_i2	5	0.00775555	1612	3101.74
TR180971_c0_g1_i1	5	0.00775555	1868	2676.66
TR3651_c0_g2_i5	5	0.00775555	4515	1107.42
TR77685_c0_g1_i1	5	0.00775555	506	9881.42
TR127535_c7_g1_i7	5	0.00775555	2306	2168.26
TR86699_c0_g1_i1	5	0.00775555	803	6226.65
TR169169_c0_g3_i1	5	0.00775555	1118	4472.27
TR2189_c0_g1_i1	4	0.00620444	902	4434.59
TR12203_c0_g1_i4	4	0.00620444	976	4098.36
TR93853_c3_g2_i1	4	0.00620444	1060	3773.58
TR163368_c0_g4_i1	4	0.00620444	444	9009.01
TR28417_c0_g1_i1	4	0.00620444	1431	2795.25
TR35772_c0_g1_i2	4	0.00620444	2506	1596.17
TR77389_c0_g2_i1	4	0.00620444	247	16194.3
TR8044_c3_g3_i1	4	0.00620444	2491	1605.78
TR33405_c1_g1_i1	4	0.00620444	359	11142.1
TR15722_c0_g1_i1	4	0.00620444	830	4819.28
TR158960_c0_g3_i1	4	0.00620444	375	10666.7
TR158332_c0_g2_i1	4	0.00620444	366	10929
TR63084_c0_g1_i1	4	0.00620444	339	11799.4
TR141744_c0_g1_i1	4	0.00620444	1754	2280.5
TR181963_c2_g4_i3	4	0.00620444	2007	1993.02
TR121118_c3_g1_i1	4	0.00620444	895	4469.27
TR187468_c1_g1_i1	4	0.00620444	2258	1771.48
TR180192_c0_g1_i2	4	0.00620444	4337	922.297
TR132095_c0_g1_i1	4	0.00620444	368	10869.6
TR1654_c2_g4_i1	4	0.00620444	1963	2037.7
TR107952_c0_g1_i1	4	0.00620444	1265	3162.06
TR87698_c2_g1_i1	4	0.00620444	1142	3502.63
TR82166_c0_g1_i1	4	0.00620444	1360	2941.18
TR57526_c3_g1_i3	4	0.00620444	5785	691.443
TR127348_c0_g1_i1	4	0.00620444	1356	2949.85
TR193673_c1_g9_i1	4	0.00620444	1137	3518.03
TR62751_c3_g1_i1	4	0.00620444	3496	1144.16
TR137296_c0_g1_i1	4	0.00620444	704	5681.82
TR74298_c0_g1_i1	4	0.00620444	1680	2380.95
TR57526_c3_g1_i5	4	0.00620444	5822	687.049
TR80626_c0_g1_i2	4	0.00620444	790	5063.29
TR3651_c0_g2_i3	4	0.00620444	4500	888.889
TR40551_c1_g2_i1	4	0.00620444	4755	841.22
TR148814_c0_g3_i7	4	0.00620444	3959	1010.36
TR137469_c3_g1_i1	4	0.00620444	1318	3034.9
TR194789_c1_g1_i1	4	0.00620444	956	4184.1
TR39747_c0_g1_i1	4	0.00620444	2374	1684.92
TR12203_c0_g1_i2	4	0.00620444	904	4424.78
TR181339_c8_g1_i1	4	0.00620444	3039	1316.22
TR110695_c0_g1_i1	4	0.00620444	647	6182.38
TR71719_c2_g1_i2	4	0.00620444	1314	3044.14
TR32218_c1_g2_i1	4	0.00620444	411	9732.36
TR11998_c1_g1_i1	4	0.00620444	2510	1593.63
TR3061_c0_g1_i1	4	0.00620444	273	14652
TR155187_c0_g2_i1	4	0.00620444	584	6849.32
TR192340_c0_g1_i7	4	0.00620444	1061	3770.03
TR130908_c0_g1_i2	4	0.00620444	1067	3748.83
TR84065_c1_g1_i1	4	0.00620444	3043	1314.49
TR66035_c0_g2_i1	4	0.00620444	957	4179.73
TR110573_c0_g1_i1	4	0.00620444	264	15151.5
TR134108_c0_g1_i1	4	0.00620444	1402	2853.07
TR87239_c2_g2_i1	4	0.00620444	3955	1011.38
TR86254_c0_g2_i1	4	0.00620444	2075	1927.71
TR11987_c6_g3_i2	4	0.00620444	649	6163.33
TR94055_c0_g2_i1	4	0.00620444	323	12383.9
TR194553_c5_g2_i2	4	0.00620444	4334	922.935
TR78965_c0_g1_i2	4	0.00620444	1101	3633.06
TR82359_c0_g2_i1	4	0.00620444	1173	3410.06
TR117693_c0_g1_i1	4	0.00620444	827	4836.76
TR62751_c3_g1_i4	4	0.00620444	3481	1149.1
TR27279_c2_g1_i1	4	0.00620444	3481	1149.1
TR6941_c0_g2_i2	4	0.00620444	3186	1255.49
TR87465_c2_g1_i2	4	0.00620444	1630	2453.99
TR193673_c1_g8_i1	4	0.00620444	1140	3508.77
TR124114_c1_g1_i2	4	0.00620444	2473	1617.47
TR175088_c0_g1_i1	4	0.00620444	1286	3110.42
TR131228_c0_g2_i1	4	0.00620444	1051	3805.9
TR62930_c3_g1_i1	4	0.00620444	1288	3105.59
TR194139_c0_g1_i1	4	0.00620444	1097	3646.31
TR67993_c0_g1_i1	4	0.00620444	1920	2083.33
TR81978_c0_g1_i1	4	0.00620444	968	4132.23
TR134987_c0_g3_i2	4	0.00620444	1161	3445.31
TR175669_c0_g1_i1	4	0.00620444	1230	3252.03
TR30264_c0_g1_i2	4	0.00620444	551	7259.53
TR94231_c0_g2_i1	4	0.00620444	4278	935.016
TR180798_c4_g1_i1	4	0.00620444	1574	2541.3
TR140328_c0_g3_i1	4	0.00620444	1664	2403.85
TR29624_c0_g1_i1	4	0.00620444	254	15748
TR174052_c0_g1_i1	4	0.00620444	668	5988.02
TR124114_c4_g1_i1	4	0.00620444	1189	3364.17
TR51680_c0_g1_i1	4	0.00620444	802	4987.53
TR84296_c0_g1_i2	4	0.00620444	5922	675.447
TR110908_c1_g3_i1	4	0.00620444	342	11695.9
TR137713_c0_g1_i2	4	0.00620444	2820	1418.44
TR73578_c0_g2_i3	4	0.00620444	2346	1705.03
TR1788_c1_g2_i1	4	0.00620444	1355	2952.03
TR183777_c3_g2_i1	4	0.00620444	485	8247.42
TR91953_c0_g2_i1	4	0.00620444	657	6088.28
TR90296_c0_g1_i1	4	0.00620444	875	4571.43
TR178729_c0_g2_i3	4	0.00620444	677	5908.42
TR67253_c0_g1_i1	4	0.00620444	467	8565.31
TR141551_c0_g1_i1	4	0.00620444	1358	2945.51
TR73719_c0_g1_i1	4	0.00620444	4430	902.935
TR102247_c1_g1_i1	4	0.00620444	607	6589.79
TR100453_c0_g1_i1	4	0.00620444	2173	1840.77
TR153615_c0_g1_i1	4	0.00620444	3939	1015.49
TR151134_c0_g1_i1	4	0.00620444	745	5369.13
TR135617_c0_g1_i1	4	0.00620444	698	5730.66
TR202005_c0_g1_i1	4	0.00620444	936	4273.5
TR158332_c0_g1_i1	4	0.00620444	342	11695.9
TR99923_c0_g1_i4	4	0.00620444	1905	2099.74
TR73719_c0_g1_i3	4	0.00620444	4445	899.888
TR97265_c0_g1_i1	4	0.00620444	1021	3917.73
TR21822_c0_g1_i1	4	0.00620444	1176	3401.36
TR64623_c0_g1_i1	4	0.00620444	344	11627.9
TR141290_c1_g2_i1	4	0.00620444	2992	1336.9
TR176249_c2_g1_i2	4	0.00620444	1170	3418.8
TR165462_c0_g1_i1	4	0.00620444	513	7797.27
TR7468_c0_g1_i1	4	0.00620444	327	12232.4
TR169103_c0_g1_i2	4	0.00620444	1312	3048.78
TR88424_c0_g2_i1	4	0.00620444	1168	3424.66
TR110908_c1_g10_i1	4	0.00620444	328	12195.1
TR32383_c1_g5_i4	4	0.00620444	2505	1596.81
TR119127_c0_g1_i1	4	0.00620444	907	4410.14
TR38115_c0_g1_i1	4	0.00620444	374	10695.2
TR163167_c2_g1_i6	4	0.00620444	1098	3642.99
TR91953_c0_g1_i1	4	0.00620444	665	6015.04
TR147845_c1_g1_i1	4	0.00620444	648	6172.84
TR137279_c0_g1_i1	4	0.00620444	402	9950.25
TR2959_c2_g4_i1	4	0.00620444	5696	702.247
TR70301_c0_g1_i1	4	0.00620444	1623	2464.57
TR54369_c0_g1_i1	4	0.00620444	548	7299.27
TR11937_c1_g1_i1	4	0.00620444	1071	3734.83
TR109978_c0_g2_i1	4	0.00620444	807	4956.63
TR131245_c2_g1_i1	4	0.00620444	897	4459.31
TR31905_c1_g1_i3	4	0.00620444	2772	1443
TR68403_c0_g2_i1	4	0.00620444	463	8639.31
TR57526_c3_g1_i6	4	0.00620444	5705	701.139
TR10870_c0_g1_i1	4	0.00620444	1019	3925.42
TR8767_c1_g1_i1	4	0.00620444	2539	1575.42
TR193673_c1_g5_i1	4	0.00620444	1140	3508.77
TR22305_c0_g1_i1	4	0.00620444	3777	1059.04
TR160367_c0_g2_i1	4	0.00620444	642	6230.53
TR40158_c0_g1_i1	4	0.00620444	816	4901.96
TR191630_c0_g1_i3	4	0.00620444	3530	1133.14
TR159706_c0_g1_i1	4	0.00620444	582	6872.85
TR125473_c0_g1_i2	4	0.00620444	2750	1454.55
TR98463_c0_g1_i1	4	0.00620444	1286	3110.42
TR143971_c0_g1_i1	4	0.00620444	476	8403.36
TR163167_c2_g1_i8	4	0.00620444	1299	3079.29
TR82470_c0_g1_i1	4	0.00620444	787	5082.59
TR72758_c0_g3_i1	4	0.00620444	865	4624.28
TR58353_c0_g1_i1	4	0.00620444	871	4592.42
TR82755_c0_g1_i1	4	0.00620444	1584	2525.25
TR88500_c0_g2_i1	4	0.00620444	1063	3762.94
TR99923_c0_g1_i3	4	0.00620444	1999	2001
TR2845_c1_g1_i1	4	0.00620444	238	16806.7
TR199880_c12_g1_i1	4	0.00620444	1561	2562.46
TR99923_c0_g1_i6	4	0.00620444	1989	2011.06
TR174204_c2_g4_i4	4	0.00620444	693	5772.01
TR127348_c0_g1_i2	4	0.00620444	1359	2943.34
TR26563_c3_g2_i1	4	0.00620444	730	5479.45
TR99627_c0_g1_i1	4	0.00620444	643	6220.84
TR91035_c0_g1_i3	4	0.00620444	1885	2122.02
TR53574_c0_g1_i1	4	0.00620444	307	13029.3
TR177234_c0_g1_i1	4	0.00620444	517	7736.94
TR81978_c0_g3_i1	4	0.00620444	396	10101
TR189547_c0_g1_i1	4	0.00620444	457	8752.74
TR6839_c0_g1_i1	4	0.00620444	2673	1496.45
TR53965_c0_g1_i3	4	0.00620444	1559	2565.75
TR176249_c2_g1_i1	4	0.00620444	1185	3375.53
TR113379_c0_g1_i1	4	0.00620444	1775	2253.52
TR62751_c3_g1_i2	4	0.00620444	3442	1162.12
TR121867_c0_g1_i1	4	0.00620444	1427	2803.08
TR185109_c0_g1_i1	4	0.00620444	2554	1566.17
TR184188_c0_g1_i1	4	0.00620444	562	7117.44
TR183591_c0_g1_i1	4	0.00620444	826	4842.62
TR43670_c2_g1_i2	4	0.00620444	844	4739.34
TR140328_c0_g2_i1	4	0.00620444	1664	2403.85
TR25230_c0_g2_i1	4	0.00620444	275	14545.5
TR184813_c0_g1_i1	4	0.00620444	942	4246.28
TR115766_c0_g1_i1	4	0.00620444	692	5780.35
TR183777_c3_g3_i1	4	0.00620444	485	8247.42
TR18755_c0_g1_i1	4	0.00620444	802	4987.53
TR166261_c1_g3_i1	4	0.00620444	674	5934.72
TR200592_c0_g1_i1	4	0.00620444	1756	2277.9
TR19249_c0_g1_i1	4	0.00620444	604	6622.52
TR186680_c0_g1_i1	4	0.00620444	610	6557.38
TR166559_c0_g1_i1	4	0.00620444	994	4024.14
TR46751_c0_g1_i1	4	0.00620444	1054	3795.07
TR166564_c4_g1_i1	4	0.00620444	640	6250
TR152499_c0_g2_i4	4	0.00620444	1036	3861
TR65104_c0_g1_i1	4	0.00620444	533	7504.69
TR110908_c1_g4_i1	4	0.00620444	348	11494.3
TR47568_c0_g1_i1	4	0.00620444	508	7874.02
TR97664_c0_g2_i1	4	0.00620444	980	4081.63
TR1148_c0_g2_i1	4	0.00620444	1316	3039.51
TR6941_c0_g2_i1	4	0.00620444	1630	2453.99
TR119527_c0_g1_i1	4	0.00620444	686	5830.9
TR140328_c0_g1_i1	4	0.00620444	1664	2403.85
TR67523_c0_g1_i1	4	0.00620444	648	6172.84
TR3826_c0_g1_i1	4	0.00620444	555	7207.21
TR194553_c5_g1_i1	4	0.00620444	3553	1125.81
TR88992_c0_g1_i1	4	0.00620444	446	8968.61
TR92387_c0_g1_i1	4	0.00620444	1101	3633.06
TR87173_c0_g1_i1	4	0.00620444	311	12861.7
TR131302_c1_g3_i1	4	0.00620444	1441	2775.85
TR9573_c0_g2_i1	4	0.00620444	382	10471.2
TR174215_c0_g1_i1	4	0.00620444	631	6339.14
TR113591_c0_g1_i1	4	0.00620444	750	5333.33
TR105926_c1_g1_i1	4	0.00620444	1445	2768.17
TR107816_c0_g1_i1	4	0.00620444	945	4232.8
TR172869_c5_g1_i1	4	0.00620444	917	4362.05
TR71220_c0_g2_i1	4	0.00620444	2524	1584.79
TR180833_c1_g1_i2	4	0.00620444	769	5201.56
TR139426_c1_g4_i10	4	0.00620444	1777	2250.98
TR84876_c0_g2_i1	4	0.00620444	1420	2816.9
TR67819_c0_g1_i1	4	0.00620444	324	12345.7
TR174588_c0_g1_i2	4	0.00620444	2095	1909.31
TR38527_c0_g1_i1	4	0.00620444	1026	3898.64
TR193673_c1_g6_i1	4	0.00620444	1146	3490.4
TR197784_c1_g1_i1	4	0.00620444	1392	2873.56
TR58426_c0_g1_i4	4	0.00620444	3080	1298.7
TR54796_c0_g1_i1	4	0.00620444	407	9828.01
TR122315_c0_g1_i1	4	0.00620444	397	10075.6
TR143430_c0_g1_i4	4	0.00620444	986	4056.8
TR134693_c0_g1_i1	4	0.00620444	1617	2473.72
TR87602_c0_g1_i1	4	0.00620444	1535	2605.86
TR169687_c1_g2_i1	4	0.00620444	531	7532.96
TR12439_c0_g1_i2	4	0.00620444	1795	2228.41
TR194553_c5_g2_i3	4	0.00620444	4346	920.387
TR123917_c2_g21_i2	4	0.00620444	1208	3311.26
TR90125_c0_g1_i2	4	0.00620444	6720	595.238
TR152499_c0_g2_i1	4	0.00620444	1810	2209.94
TR99929_c1_g1_i3	4	0.00620444	1919	2084.42
TR8174_c0_g2_i1	4	0.00620444	695	5755.4
TR51532_c3_g2_i4	4	0.00620444	1146	3490.4
TR56911_c1_g1_i2	4	0.00620444	4498	889.284
TR25663_c0_g1_i1	4	0.00620444	1258	3179.65
TR112124_c0_g1_i1	4	0.00620444	2758	1450.33
TR137537_c0_g2_i1	4	0.00620444	916	4366.81
TR98993_c0_g1_i1	4	0.00620444	957	4179.73
TR133062_c4_g1_i7	4	0.00620444	1664	2403.85
TR137469_c0_g1_i1	4	0.00620444	1277	3132.34
TR123154_c0_g1_i1	4	0.00620444	1461	2737.85
TR174811_c5_g1_i3	4	0.00620444	4824	829.187
TR147568_c1_g1_i1	4	0.00620444	562	7117.44
TR56009_c2_g1_i2	4	0.00620444	2449	1633.32
TR10559_c0_g1_i1	4	0.00620444	386	10362.7
TR47318_c3_g1_i1	4	0.00620444	1818	2200.22
TR200818_c1_g1_i1	4	0.00620444	3071	1302.51
TR136210_c0_g1_i1	4	0.00620444	1186	3372.68
TR197799_c6_g1_i1	4	0.00620444	1079	3707.14
TR104960_c0_g1_i1	4	0.00620444	1447	2764.34
TR188407_c0_g2_i1	4	0.00620444	526	7604.56
TR119371_c0_g1_i1	4	0.00620444	1113	3593.89
TR90824_c0_g1_i1	4	0.00620444	553	7233.27
TR75076_c0_g2_i1	4	0.00620444	556	7194.24
TR59110_c3_g2_i7	4	0.00620444	3783	1057.36
TR55569_c2_g1_i1	4	0.00620444	1505	2657.81
TR130667_c0_g4_i2	4	0.00620444	607	6589.79
TR84876_c0_g1_i1	4	0.00620444	1011	3956.48
TR2209_c0_g1_i1	4	0.00620444	635	6299.21
TR168537_c1_g1_i1	4	0.00620444	4696	851.789
TR108488_c4_g1_i1	4	0.00620444	2029	1971.41
TR57796_c0_g1_i1	4	0.00620444	625	6400
TR174588_c0_g1_i1	4	0.00620444	2023	1977.26
TR126615_c0_g2_i1	4	0.00620444	5806	688.942
TR151731_c0_g3_i1	4	0.00620444	436	9174.31
TR87698_c2_g1_i3	4	0.00620444	1254	3189.79
TR131289_c0_g1_i3	4	0.00620444	2949	1356.39
TR110254_c0_g1_i1	4	0.00620444	1347	2969.56
TR98806_c0_g1_i1	4	0.00620444	855	4678.36
TR107816_c0_g12_i1	4	0.00620444	933	4287.25
TR67128_c0_g1_i1	4	0.00620444	3641	1098.6
TR91606_c1_g2_i1	4	0.00620444	627	6379.59
TR197033_c0_g1_i1	4	0.00620444	957	4179.73
TR171420_c1_g1_i1	4	0.00620444	372	10752.7
TR172151_c2_g1_i3	4	0.00620444	3496	1144.16
TR141369_c0_g1_i1	4	0.00620444	1910	2094.24
TR93407_c0_g1_i1	4	0.00620444	596	6711.41
TR110908_c1_g1_i1	4	0.00620444	334	11976
TR142012_c7_g1_i1	4	0.00620444	1478	2706.36
TR40276_c0_g2_i1	4	0.00620444	690	5797.1
TR66002_c0_g2_i1	4	0.00620444	1086	3683.24
TR96283_c0_g2_i1	4	0.00620444	685	5839.42
TR177611_c0_g1_i1	4	0.00620444	369	10840.1
TR110908_c1_g5_i1	4	0.00620444	332	12048.2
TR10546_c0_g1_i2	4	0.00620444	1768	2262.44
TR87490_c0_g1_i1	4	0.00620444	1420	2816.9
TR98454_c1_g1_i1	4	0.00620444	783	5108.56
TR49641_c5_g2_i2	4	0.00620444	579	6908.46
TR160778_c0_g1_i1	4	0.00620444	1402	2853.07
TR11341_c0_g2_i1	4	0.00620444	909	4400.44
TR150379_c0_g1_i11	4	0.00620444	4917	813.504
TR51532_c3_g2_i2	4	0.00620444	1251	3197.44
TR104789_c1_g1_i1	4	0.00620444	3547	1127.71
TR90997_c2_g2_i1	4	0.00620444	1017	3933.14
TR43670_c2_g1_i1	4	0.00620444	858	4662
TR180192_c0_g1_i1	4	0.00620444	4162	961.076
TR110908_c1_g8_i1	4	0.00620444	326	12269.9
TR110908_c1_g13_i1	4	0.00620444	336	11904.8
TR69094_c1_g1_i1	4	0.00620444	1716	2331
TR58048_c0_g3_i5	4	0.00620444	3819	1047.39
TR30264_c0_g1_i1	4	0.00620444	537	7448.79
TR84296_c0_g1_i1	4	0.00620444	6046	661.594
TR139426_c1_g1_i1	4	0.00620444	706	5665.72
TR149029_c0_g1_i1	4	0.00620444	526	7604.56
TR69094_c1_g1_i2	4	0.00620444	1679	2382.37
TR12439_c0_g1_i7	4	0.00620444	1565	2555.91
TR981_c2_g9_i1	4	0.00620444	4201	952.154
TR163167_c1_g1_i1	4	0.00620444	2389	1674.34
TR42768_c0_g1_i1	4	0.00620444	4478	893.256
TR107816_c0_g15_i1	4	0.00620444	923	4333.69
TR9124_c1_g1_i1	4	0.00620444	2030	1970.44
TR183651_c0_g1_i1	4	0.00620444	1022	3913.89
TR50029_c0_g1_i1	4	0.00620444	304	13157.9
TR26582_c0_g1_i1	4	0.00620444	387	10335.9
TR89129_c0_g1_i1	4	0.00620444	669	5979.07
TR163167_c2_g1_i5	4	0.00620444	1255	3187.25
TR46663_c0_g2_i1	4	0.00620444	447	8948.55
TR185383_c2_g2_i1	4	0.00620444	2223	1799.37
TR131245_c2_g1_i4	4	0.00620444	912	4385.96
TR107816_c0_g9_i1	4	0.00620444	935	4278.07
TR72123_c2_g1_i1	4	0.00620444	1938	2063.98
TR13093_c0_g1_i1	4	0.00620444	561	7130.12
TR107816_c0_g11_i1	4	0.00620444	963	4153.69
TR7160_c0_g1_i1	4	0.00620444	2906	1376.46
TR150334_c0_g1_i1	4	0.00620444	1273	3142.18
TR114750_c0_g4_i1	4	0.00620444	1304	3067.48
TR57526_c3_g1_i4	4	0.00620444	5784	691.563
TR59110_c3_g2_i8	4	0.00620444	1552	2577.32
TR10546_c0_g1_i1	4	0.00620444	1735	2305.48
TR189743_c0_g1_i2	4	0.00620444	1841	2172.73
TR142012_c7_g2_i2	4	0.00620444	959	4171.01
TR148814_c0_g3_i4	4	0.00620444	3961	1009.85
TR67128_c0_g1_i2	4	0.00620444	4506	887.705
TR11937_c2_g1_i1	4	0.00620444	2794	1431.64
TR53649_c0_g1_i1	4	0.00620444	809	4944.38
TR191630_c0_g1_i1	4	0.00620444	3794	1054.3
TR107816_c7_g5_i1	4	0.00620444	1115	3587.44
TR47286_c0_g3_i1	4	0.00620444	1995	2005.01
TR197599_c0_g1_i1	4	0.00620444	1385	2888.09
TR66035_c0_g1_i1	4	0.00620444	245	16326.5
TR101469_c1_g1_i1	4	0.00620444	2752	1453.49
TR191295_c0_g2_i1	4	0.00620444	1197	3341.69
TR137296_c0_g2_i1	4	0.00620444	704	5681.82
TR96594_c0_g1_i1	4	0.00620444	1317	3037.21
TR125635_c1_g1_i1	4	0.00620444	665	6015.04
TR107816_c0_g5_i1	4	0.00620444	961	4162.33
TR87269_c0_g1_i1	4	0.00620444	395	10126.6
TR109633_c1_g1_i1	4	0.00620444	2860	1398.6
TR40912_c1_g4_i1	4	0.00620444	244	16393.4
TR37704_c1_g1_i1	4	0.00620444	306	13071.9
TR113484_c0_g1_i1	4	0.00620444	288	13888.9
TR192991_c0_g1_i1	4	0.00620444	1527	2619.52
TR34707_c0_g1_i8	4	0.00620444	1142	3502.63
TR190736_c0_g1_i1	4	0.00620444	996	4016.06
TR39042_c0_g1_i1	4	0.00620444	340	11764.7
TR34707_c0_g1_i1	4	0.00620444	1210	3305.79
TR170988_c0_g1_i1	4	0.00620444	4402	908.678
TR51780_c0_g2_i1	4	0.00620444	2143	1866.54
TR141744_c0_g1_i2	4	0.00620444	1766	2265.01
TR163799_c0_g1_i1	4	0.00620444	619	6462.04
TR6517_c0_g1_i1	4	0.00620444	1037	3857.28
TR113585_c0_g1_i1	4	0.00620444	326	12269.9
TR6941_c0_g2_i3	4	0.00620444	3183	1256.68
TR62751_c3_g1_i3	4	0.00620444	3457	1157.07
TR181580_c0_g1_i1	4	0.00620444	538	7434.94
TR193780_c0_g3_i2	4	0.00620444	1676	2386.63
TR107816_c8_g2_i4	4	0.00620444	2001	1999
TR103236_c5_g1_i1	4	0.00620444	1223	3270.65
TR182028_c0_g1_i1	4	0.00620444	743	5383.58
TR16515_c0_g1_i1	4	0.00620444	665	6015.04
TR13598_c0_g2_i1	4	0.00620444	508	7874.02
TR77634_c0_g2_i1	4	0.00620444	1683	2376.71
TR18015_c0_g1_i1	4	0.00620444	2012	1988.07
TR161674_c0_g1_i1	4	0.00620444	864	4629.63
TR80561_c0_g1_i1	4	0.00620444	1105	3619.91
TR181580_c0_g2_i1	4	0.00620444	538	7434.94
TR70990_c0_g2_i1	4	0.00620444	493	8113.59
TR49802_c0_g1_i2	4	0.00620444	1444	2770.08
TR63101_c0_g2_i1	4	0.00620444	957	4179.73
TR72789_c0_g2_i1	4	0.00620444	812	4926.11
TR14558_c2_g3_i2	4	0.00620444	1672	2392.34
TR64008_c0_g1_i1	4	0.00620444	924	4329
TR33903_c2_g1_i1	4	0.00620444	589	6791.17
TR49829_c1_g2_i1	4	0.00620444	371	10781.7
TR116794_c0_g1_i1	4	0.00620444	541	7393.72
TR101441_c0_g1_i1	4	0.00620444	2724	1468.43
TR43759_c2_g2_i1	4	0.00620444	1735	2305.48
TR158399_c0_g1_i1	4	0.00620444	408	9803.92
TR16955_c1_g1_i1	4	0.00620444	1119	3574.62
TR73719_c0_g1_i2	4	0.00620444	4466	895.656
TR107816_c0_g2_i1	4	0.00620444	931	4296.46
TR31216_c0_g1_i1	4	0.00620444	1305	3065.13
TR169305_c0_g1_i1	4	0.00620444	936	4273.5
TR58302_c0_g1_i1	4	0.00620444	1832	2183.41
TR152499_c0_g2_i2	4	0.00620444	4035	991.326
TR164278_c0_g1_i1	4	0.00620444	1234	3241.49
TR33516_c3_g8_i3	4	0.00620444	2734	1463.06
TR97844_c0_g1_i1	4	0.00620444	1155	3463.2
TR49805_c0_g1_i1	4	0.00620444	5084	786.782
TR181963_c2_g4_i5	4	0.00620444	2110	1895.73
TR118326_c0_g1_i1	4	0.00620444	385	10389.6
TR59708_c0_g3_i1	4	0.00620444	597	6700.17
TR169557_c2_g1_i6	4	0.00620444	2501	1599.36
TR96369_c0_g1_i1	4	0.00620444	1756	2277.9
TR34707_c0_g1_i7	4	0.00620444	1541	2595.72
TR126595_c0_g2_i1	4	0.00620444	492	8130.08
TR149029_c0_g2_i1	4	0.00620444	527	7590.13
TR128520_c0_g1_i1	4	0.00620444	644	6211.18
TR196436_c2_g3_i1	4	0.00620444	803	4981.32
TR107816_c8_g2_i1	4	0.00620444	2004	1996.01
TR8237_c0_g1_i1	4	0.00620444	2328	1718.21
TR118381_c0_g1_i1	4	0.00620444	2281	1753.62
TR72758_c0_g2_i1	4	0.00620444	796	5025.13
TR155060_c0_g1_i1	4	0.00620444	3680	1086.96
TR36966_c0_g1_i1	4	0.00620444	651	6144.39
TR192284_c0_g2_i1	4	0.00620444	455	8791.21
TR144905_c5_g1_i3	4	0.00620444	1614	2478.31
TR35054_c0_g1_i1	4	0.00620444	482	8298.76
TR12203_c0_g1_i1	4	0.00620444	862	4640.37
TR53965_c0_g2_i1	4	0.00620444	319	12539.2
TR183493_c1_g1_i1	4	0.00620444	288	13888.9
TR2126_c4_g1_i1	4	0.00620444	563	7104.8
TR107816_c0_g3_i1	4	0.00620444	937	4268.94
TR198349_c0_g1_i1	4	0.00620444	4553	878.542
TR158762_c0_g1_i1	4	0.00620444	293	13651.9
TR61053_c0_g1_i1	4	0.00620444	1147	3487.36
TR26563_c3_g3_i1	4	0.00620444	725	5517.24
TR114359_c0_g1_i1	4	0.00620444	637	6279.43
TR95621_c0_g1_i1	4	0.00620444	2192	1824.82
TR51780_c0_g1_i1	4	0.00620444	2246	1780.94
TR101001_c0_g1_i1	4	0.00620444	1697	2357.1
TR121002_c3_g1_i1	4	0.00620444	223	17937.2
TR163081_c0_g1_i1	4	0.00620444	633	6319.12
TR103964_c1_g1_i1	4	0.00620444	2403	1664.59
TR191227_c3_g1_i1	4	0.00620444	2733	1463.59
TR59708_c0_g4_i1	4	0.00620444	621	6441.22
TR23787_c0_g1_i1	4	0.00620444	1624	2463.05
TR98213_c0_g1_i1	4	0.00620444	1451	2756.72
TR179718_c0_g2_i1	4	0.00620444	611	6546.64
TR805_c12_g3_i1	4	0.00620444	1844	2169.2
TR7564_c0_g1_i1	4	0.00620444	389	10282.8
TR36220_c0_g1_i1	4	0.00620444	566	7067.14
TR125246_c0_g1_i2	4	0.00620444	1504	2659.57
TR131633_c2_g3_i3	4	0.00620444	380	10526.3
TR165462_c0_g2_i1	4	0.00620444	507	7889.55
TR78467_c1_g1_i1	4	0.00620444	643	6220.84
TR89438_c0_g2_i1	4	0.00620444	1731	2310.8
TR133045_c0_g1_i1	4	0.00620444	438	9132.42
TR181339_c8_g1_i2	4	0.00620444	1920	2083.33
TR58426_c0_g1_i9	4	0.00620444	3778	1058.76
TR32458_c0_g2_i1	4	0.00620444	1374	2911.21
TR92748_c3_g1_i1	4	0.00620444	3313	1207.36
TR32383_c1_g5_i6	4	0.00620444	2085	1918.47
TR12439_c0_g1_i5	4	0.00620444	1642	2436.05
TR88221_c0_g1_i1	4	0.00620444	610	6557.38
TR193673_c1_g3_i1	4	0.00620444	1143	3499.56
TR2173_c3_g1_i1	4	0.00620444	2638	1516.3
TR62007_c1_g1_i11	4	0.00620444	3105	1288.24
TR144572_c0_g1_i2	4	0.00620444	1010	3960.4
TR180833_c1_g1_i1	4	0.00620444	769	5201.56
TR33509_c1_g1_i1	4	0.00620444	3365	1188.71
TR34898_c0_g1_i1	4	0.00620444	738	5420.05
TR52815_c0_g1_i9	4	0.00620444	2690	1486.99
TR11341_c0_g1_i1	4	0.00620444	903	4429.68
TR98984_c0_g1_i1	4	0.00620444	1767	2263.72
TR22751_c0_g1_i3	4	0.00620444	2312	1730.1
TR186630_c0_g1_i1	4	0.00620444	881	4540.3
TR196436_c2_g4_i1	4	0.00620444	824	4854.37
TR196243_c1_g1_i1	4	0.00620444	3232	1237.62
TR163167_c2_g1_i2	4	0.00620444	1659	2411.09
TR9573_c0_g1_i1	4	0.00620444	387	10335.9
TR57526_c3_g1_i1	4	0.00620444	5902	677.736
TR169687_c1_g3_i1	4	0.00620444	200	20000
TR196413_c1_g1_i1	4	0.00620444	2160	1851.85
TR114393_c0_g1_i1	4	0.00620444	724	5524.86
TR183490_c2_g5_i2	4	0.00620444	1859	2151.69
TR122939_c1_g1_i3	4	0.00620444	2044	1956.95
TR109379_c0_g1_i1	4	0.00620444	1607	2489.11
TR92748_c1_g1_i2	4	0.00620444	603	6633.5
TR188799_c4_g1_i1	4	0.00620444	1235	3238.87
TR101441_c0_g1_i6	4	0.00620444	2504	1597.44
TR127895_c0_g2_i1	4	0.00620444	520	7692.31
TR109379_c0_g1_i3	4	0.00620444	1580	2531.65
TR73857_c0_g1_i1	4	0.00620444	547	7312.61
TR53965_c0_g1_i2	4	0.00620444	1590	2515.72
TR37717_c0_g3_i1	4	0.00620444	482	8298.76
TR53965_c0_g1_i1	4	0.00620444	1660	2409.64
TR113591_c0_g2_i1	4	0.00620444	748	5347.59
TR178405_c0_g2_i1	4	0.00620444	1785	2240.9
TR41253_c1_g1_i1	4	0.00620444	2594	1542.02
TR34707_c0_g1_i6	4	0.00620444	1122	3565.06
TR144835_c1_g1_i1	4	0.00620444	314	12738.9
TR55929_c0_g2_i1	4	0.00620444	327	12232.4
TR24411_c0_g1_i1	4	0.00620444	648	6172.84
TR4788_c0_g1_i1	4	0.00620444	528	7575.76
TR16515_c0_g2_i1	4	0.00620444	665	6015.04
TR194553_c5_g1_i2	4	0.00620444	4041	989.854
TR190047_c0_g1_i1	4	0.00620444	6913	578.62
TR122939_c1_g1_i2	4	0.00620444	2023	1977.26
TR194481_c0_g1_i1	4	0.00620444	5302	754.432
TR35996_c1_g2_i1	4	0.00620444	400	10000
TR144181_c3_g1_i1	4	0.00620444	1998	2002
TR189274_c3_g1_i1	4	0.00620444	1139	3511.85
TR94055_c0_g1_i1	4	0.00620444	324	12345.7
TR73945_c0_g1_i1	4	0.00620444	2593	1542.61
TR110908_c1_g6_i1	4	0.00620444	350	11428.6
TR81457_c1_g2_i1	4	0.00620444	347	11527.4
TR91035_c0_g1_i5	4	0.00620444	1803	2218.52
TR159699_c0_g4_i3	4	0.00620444	2024	1976.28
TR103236_c5_g1_i2	4	0.00620444	1266	3159.56
TR193673_c1_g1_i1	4	0.00620444	1152	3472.22
TR90125_c0_g1_i1	4	0.00620444	6807	587.63
TR51532_c3_g2_i3	4	0.00620444	1164	3436.43
TR186098_c0_g2_i1	4	0.00620444	1245	3212.85
TR174811_c5_g1_i5	4	0.00620444	4812	831.255
TR142943_c0_g1_i1	4	0.00620444	1434	2789.4
TR196645_c1_g1_i1	4	0.00620444	2493	1604.49
TR139970_c1_g1_i1	4	0.00620444	1852	2159.83
TR59439_c0_g1_i1	4	0.00620444	1284	3115.26
TR196276_c3_g1_i1	4	0.00620444	1242	3220.61
TR71719_c2_g1_i4	4	0.00620444	1315	3041.83
TR89666_c1_g3_i1	4	0.00620444	1432	2793.3
TR148639_c0_g1_i1	4	0.00620444	1465	2730.38
TR152200_c0_g1_i2	4	0.00620444	2733	1463.59
TR172521_c0_g2_i1	4	0.00620444	2698	1482.58
TR188513_c0_g1_i1	4	0.00620444	714	5602.24
TR174215_c0_g1_i2	4	0.00620444	628	6369.43
TR28028_c2_g1_i1	4	0.00620444	725	5517.24
TR174204_c2_g4_i1	4	0.00620444	693	5772.01
TR176353_c0_g2_i1	4	0.00620444	1374	2911.21
TR139970_c1_g1_i2	4	0.00620444	1837	2177.46
TR51532_c3_g2_i5	4	0.00620444	1269	3152.09
TR37337_c0_g1_i1	4	0.00620444	885	4519.77
TR164910_c0_g1_i1	4	0.00620444	2589	1545
TR41253_c1_g1_i2	4	0.00620444	2612	1531.39
TR81278_c0_g1_i2	4	0.00620444	1971	2029.43
TR117423_c0_g1_i1	4	0.00620444	1115	3587.44
TR38888_c2_g1_i1	4	0.00620444	2731	1464.66
TR2247_c0_g1_i1	4	0.00620444	414	9661.84
TR110908_c1_g12_i1	4	0.00620444	346	11560.7
TR40276_c0_g1_i1	4	0.00620444	784	5102.04
TR193673_c1_g4_i1	4	0.00620444	1149	3481.29
TR188498_c0_g1_i1	4	0.00620444	755	5298.01
TR88500_c0_g1_i1	4	0.00620444	1064	3759.4
TR169557_c2_g1_i4	4	0.00620444	2625	1523.81
TR33948_c0_g1_i2	4	0.00620444	1242	3220.61
TR133074_c1_g3_i1	4	0.00620444	262	15267.2
TR193780_c0_g3_i1	4	0.00620444	2474	1616.81
TR6117_c1_g1_i2	4	0.00620444	1307	3060.44
TR123184_c0_g1_i1	4	0.00620444	585	6837.61
TR102140_c0_g1_i1	4	0.00620444	1243	3218.02
TR201914_c0_g1_i1	4	0.00620444	595	6722.69
TR71574_c0_g1_i1	4	0.00620444	2403	1664.59
TR170165_c0_g1_i1	4	0.00620444	2169	1844.17
TR159765_c0_g1_i1	4	0.00620444	480	8333.33
TR200930_c0_g1_i3	4	0.00620444	2853	1402.03
TR107330_c0_g1_i1	4	0.00620444	1373	2913.33
TR107816_c0_g6_i1	4	0.00620444	941	4250.8
TR153261_c0_g1_i1	4	0.00620444	2502	1598.72
TR181083_c0_g1_i1	4	0.00620444	1264	3164.56
TR169455_c0_g1_i1	4	0.00620444	971	4119.46
TR152288_c2_g1_i1	4	0.00620444	2837	1409.94
TR9323_c0_g2_i1	4	0.00620444	271	14760.1
TR182068_c0_g1_i1	4	0.00620444	3048	1312.34
TR168537_c0_g2_i2	4	0.00620444	1159	3451.25
TR137321_c0_g1_i1	4	0.00620444	595	6722.69
TR116794_c0_g2_i1	4	0.00620444	545	7339.45
TR189274_c4_g1_i1	4	0.00620444	1482	2699.06
TR150910_c2_g1_i1	4	0.00620444	2976	1344.09
TR51262_c0_g1_i1	4	0.00620444	3548	1127.4
TR47318_c3_g2_i1	4	0.00620444	1818	2200.22
TR125668_c0_g1_i1	4	0.00620444	441	9070.29
TR179201_c0_g1_i1	4	0.00620444	1196	3344.48
TR57801_c0_g1_i1	4	0.00620444	650	6153.85
TR169687_c1_g1_i1	4	0.00620444	207	19323.7
TR61575_c4_g10_i1	4	0.00620444	2225	1797.75
TR98814_c0_g1_i1	4	0.00620444	414	9661.84
TR62007_c1_g1_i2	4	0.00620444	3221	1241.85
TR23780_c0_g1_i1	4	0.00620444	247	16194.3
TR81278_c0_g1_i1	4	0.00620444	1975	2025.32
TR89462_c0_g1_i1	4	0.00620444	2104	1901.14
TR68609_c0_g1_i1	4	0.00620444	2198	1819.84
TR198354_c0_g1_i3	4	0.00620444	662	6042.3
TR27793_c3_g1_i1	4	0.00620444	713	5610.1
TR33509_c1_g1_i2	4	0.00620444	3347	1195.1
TR140200_c5_g3_i1	4	0.00620444	1263	3167.06
TR62924_c1_g4_i1	4	0.00620444	1873	2135.61
TR97898_c0_g1_i1	4	0.00620444	531	7532.96
TR32218_c1_g3_i1	4	0.00620444	1212	3300.33
TR95050_c0_g6_i3	4	0.00620444	4095	976.801
TR2321_c0_g1_i2	4	0.00620444	910	4395.6
TR2173_c3_g1_i2	4	0.00620444	2734	1463.06
TR107816_c0_g14_i1	4	0.00620444	927	4314.99
TR99929_c1_g1_i1	4	0.00620444	1874	2134.47
TR156008_c0_g1_i1	4	0.00620444	681	5873.72
TR123636_c1_g1_i1	4	0.00620444	2716	1472.75
TR101441_c0_g1_i5	4	0.00620444	3014	1327.14
TR77634_c0_g1_i1	4	0.00620444	1684	2375.3
TR63136_c0_g1_i1	4	0.00620444	1189	3364.17
TR153243_c1_g5_i1	4	0.00620444	204	19607.8
TR23881_c0_g1_i1	4	0.00620444	2001	1999
TR95050_c0_g6_i2	4	0.00620444	4033	991.818
TR62677_c0_g1_i1	4	0.00620444	1550	2580.65
TR184188_c0_g2_i1	4	0.00620444	583	6861.06
TR59708_c0_g1_i1	4	0.00620444	603	6633.5
TR137321_c0_g2_i1	4	0.00620444	631	6339.14
TR127535_c7_g1_i5	4	0.00620444	1720	2325.58
TR107952_c0_g2_i1	4	0.00620444	1301	3074.56
TR131163_c0_g2_i1	4	0.00620444	316	12658.2
TR186098_c0_g1_i1	4	0.00620444	1245	3212.85
TR169103_c0_g1_i1	4	0.00620444	1101	3633.06
TR34707_c0_g1_i3	4	0.00620444	1193	3352.89
TR155061_c0_g1_i1	4	0.00620444	1490	2684.56
TR58426_c0_g1_i7	4	0.00620444	2961	1350.89
TR167005_c1_g2_i1	4	0.00620444	483	8281.57
TR99923_c0_g1_i1	4	0.00620444	1882	2125.4
TR173411_c0_g1_i1	4	0.00620444	1282	3120.12
TR77262_c1_g1_i1	4	0.00620444	2385	1677.15
TR199993_c1_g1_i1	4	0.00620444	595	6722.69
TR110908_c1_g11_i1	4	0.00620444	340	11764.7
TR87620_c0_g1_i1	4	0.00620444	3800	1052.63
TR31594_c0_g1_i1	4	0.00620444	1327	3014.32
TR127553_c2_g4_i2	4	0.00620444	1724	2320.19
TR11102_c0_g1_i1	4	0.00620444	1283	3117.69
TR144511_c0_g2_i1	4	0.00620444	1165	3433.48
TR156008_c0_g3_i1	4	0.00620444	682	5865.1
TR196645_c1_g1_i5	4	0.00620444	2507	1595.53
TR107816_c0_g4_i1	4	0.00620444	925	4324.32
TR193673_c1_g7_i1	4	0.00620444	3520	1136.36
TR92284_c1_g1_i1	4	0.00620444	1151	3475.24
TR24293_c0_g1_i1	4	0.00620444	2305	1735.36
TR127594_c1_g1_i1	4	0.00620444	923	4333.69
TR71776_c0_g1_i1	4	0.00620444	856	4672.9
TR62074_c0_g2_i1	4	0.00620444	905	4419.89
TR139426_c1_g4_i2	4	0.00620444	961	4162.33
TR180256_c0_g1_i1	4	0.00620444	531	7532.96
TR59110_c3_g2_i5	4	0.00620444	3862	1035.73
TR193673_c1_g10_i1	4	0.00620444	1161	3445.31
TR36960_c2_g1_i1	4	0.00620444	1423	2810.96
TR153074_c0_g2_i1	4	0.00620444	1993	2007.02
TR59353_c1_g3_i1	4	0.00620444	2773	1442.48
TR104410_c1_g1_i1	4	0.00620444	4643	861.512
TR181510_c5_g1_i1	4	0.00620444	1358	2945.51
TR80105_c0_g1_i1	4	0.00620444	1360	2941.18
TR89229_c0_g1_i1	4	0.00620444	614	6514.66
TR190590_c0_g1_i1	4	0.00620444	481	8316.01
TR59708_c0_g2_i1	4	0.00620444	601	6655.57
TR115766_c0_g1_i2	4	0.00620444	608	6578.95
TR111344_c1_g2_i2	4	0.00620444	3958	1010.61
TR57526_c3_g1_i8	4	0.00620444	5704	701.262
TR58048_c0_g3_i1	4	0.00620444	3609	1108.34
TR43670_c2_g1_i3	4	0.00620444	878	4555.81
TR6517_c0_g1_i2	4	0.00620444	1052	3802.28
TR91928_c2_g1_i1	4	0.00620444	1796	2227.17
TR175037_c0_g1_i1	4	0.00620444	591	6768.19
TR112539_c0_g1_i1	4	0.00620444	1938	2063.98
TR175554_c0_g1_i1	4	0.00620444	2212	1808.32
TR93690_c0_g1_i2	4	0.00620444	3946	1013.68
TR176353_c0_g1_i1	4	0.00620444	1376	2906.98
TR130450_c0_g1_i1	4	0.00620444	2306	1734.61
TR139426_c1_g3_i1	4	0.00620444	506	7905.14
TR152499_c0_g2_i3	4	0.00620444	1935	2067.18
TR193673_c1_g2_i1	4	0.00620444	1155	3463.2
TR83391_c0_g1_i1	4	0.00620444	409	9779.95
TR180447_c0_g1_i1	4	0.00620444	638	6269.59
TR86379_c0_g1_i1	4	0.00620444	603	6633.5
TR200539_c0_g4_i2	4	0.00620444	2804	1426.53
TR176287_c0_g1_i1	4	0.00620444	2595	1541.43
TR109379_c0_g1_i2	4	0.00620444	1593	2510.99
TR22751_c0_g1_i4	4	0.00620444	2379	1681.38
TR116274_c0_g3_i1	4	0.00620444	1952	2049.18
TR12203_c0_g1_i3	4	0.00620444	934	4282.66
TR93994_c0_g1_i1	4	0.00620444	1911	2093.14
TR72603_c2_g2_i1	4	0.00620444	2102	1902.95
TR121050_c0_g1_i2	4	0.00620444	653	6125.57
TR34596_c1_g2_i1	4	0.00620444	795	5031.45
TR173281_c0_g1_i1	4	0.00620444	752	5319.15
TR12439_c0_g1_i8	4	0.00620444	1965	2035.62
TR78056_c0_g1_i1	4	0.00620444	4015	996.264
TR143019_c0_g1_i1	4	0.00620444	369	10840.1
TR189743_c0_g1_i1	4	0.00620444	2035	1965.6
TR21890_c0_g1_i1	4	0.00620444	1007	3972.19
TR142012_c7_g2_i1	4	0.00620444	1008	3968.25
TR148814_c0_g3_i5	4	0.00620444	3955	1011.38
TR40912_c1_g5_i1	4	0.00620444	246	16260.2
TR172419_c2_g1_i1	4	0.00620444	1385	2888.09
TR110908_c1_g2_i1	4	0.00620444	344	11627.9
TR102180_c0_g1_i1	4	0.00620444	1047	3820.44
TR173919_c0_g1_i2	4	0.00620444	2031	1969.47
TR85551_c0_g1_i1	4	0.00620444	423	9456.26
TR34707_c0_g1_i4	4	0.00620444	1613	2479.85
TR77586_c0_g1_i1	4	0.00620444	266	15037.6
TR56009_c2_g1_i3	4	0.00620444	2449	1633.32
TR96054_c0_g1_i1	4	0.00620444	355	11267.6
TR83071_c6_g1_i2	4	0.00620444	2636	1517.45
TR148814_c0_g3_i6	4	0.00620444	3941	1014.97
TR130908_c0_g1_i1	4	0.00620444	1056	3787.88
TR128392_c0_g1_i1	4	0.00620444	512	7812.5
TR111344_c0_g1_i1	4	0.00620444	2816	1420.45
TR179622_c0_g1_i1	4	0.00620444	2207	1812.42
TR129420_c0_g1_i1	3	0.00465333	895	3351.96
TR121991_c0_g1_i5	3	0.00465333	793	3783.1
TR54851_c2_g7_i1	3	0.00465333	348	8620.69
TR148189_c0_g1_i1	3	0.00465333	1450	2068.97
TR63101_c0_g1_i1	3	0.00465333	816	3676.47
TR28727_c0_g1_i1	3	0.00465333	929	3229.28
TR15304_c3_g1_i1	3	0.00465333	2647	1133.36
TR136332_c1_g1_i1	3	0.00465333	513	5847.95
TR189274_c3_g1_i2	3	0.00465333	668	4491.02
TR34236_c1_g1_i1	3	0.00465333	908	3303.96
TR73704_c3_g1_i1	3	0.00465333	213	14084.5
TR45348_c2_g1_i1	3	0.00465333	1530	1960.78
TR4657_c6_g1_i1	3	0.00465333	675	4444.44
TR122260_c0_g1_i1	3	0.00465333	775	3870.97
TR134006_c0_g1_i1	3	0.00465333	859	3492.43
TR159666_c0_g1_i1	3	0.00465333	1270	2362.2
TR169542_c1_g1_i1	3	0.00465333	841	3567.18
TR13105_c0_g1_i2	3	0.00465333	3161	949.067
TR197799_c5_g2_i3	3	0.00465333	3102	967.118
TR111699_c0_g1_i1	3	0.00465333	209	14354.1
TR53512_c1_g1_i5	3	0.00465333	5830	514.58
TR41708_c4_g1_i1	3	0.00465333	1530	1960.78
TR196243_c1_g1_i2	3	0.00465333	3216	932.836
TR111064_c0_g2_i1	3	0.00465333	617	4862.24
TR77672_c7_g2_i1	3	0.00465333	507	5917.16
TR28432_c0_g2_i1	3	0.00465333	659	4552.35
TR125218_c1_g1_i1	3	0.00465333	297	10101
TR54851_c2_g2_i1	3	0.00465333	351	8547.01
TR100946_c0_g3_i2	3	0.00465333	1564	1918.16
TR152131_c0_g3_i1	3	0.00465333	600	5000
TR50573_c0_g1_i1	3	0.00465333	1927	1556.82
TR117831_c1_g1_i2	3	0.00465333	2344	1279.86
TR59902_c0_g1_i1	3	0.00465333	811	3699.14
TR47176_c1_g1_i1	3	0.00465333	215	13953.5
TR67840_c0_g1_i2	3	0.00465333	3325	902.256
TR102650_c0_g2_i1	3	0.00465333	400	7500
TR147319_c2_g1_i1	3	0.00465333	3754	799.148
TR158960_c0_g1_i1	3	0.00465333	320	9375
TR112895_c0_g2_i1	3	0.00465333	2277	1317.52
TR152649_c0_g2_i1	3	0.00465333	442	6787.33
TR33980_c0_g2_i1	3	0.00465333	960	3125
TR169557_c2_g1_i3	3	0.00465333	2656	1129.52
TR164579_c0_g1_i2	3	0.00465333	1900	1578.95
TR70007_c0_g1_i5	3	0.00465333	6228	481.696
TR40105_c6_g2_i4	3	0.00465333	1403	2138.28
TR136625_c0_g1_i1	3	0.00465333	896	3348.21
TR157388_c0_g1_i1	3	0.00465333	565	5309.73
TR183632_c0_g1_i1	3	0.00465333	508	5905.51
TR95690_c0_g1_i2	3	0.00465333	1455	2061.86
TR198492_c0_g1_i1	3	0.00465333	369	8130.08
TR103035_c0_g2_i1	3	0.00465333	360	8333.33
TR155523_c4_g1_i1	3	0.00465333	1871	1603.42
TR43137_c0_g1_i1	3	0.00465333	461	6507.59
TR126664_c0_g1_i1	3	0.00465333	324	9259.26
TR30159_c0_g1_i1	3	0.00465333	1704	1760.56
TR7078_c1_g1_i5	3	0.00465333	2424	1237.62
TR36122_c2_g1_i1	3	0.00465333	4569	656.599
TR170513_c7_g1_i2	3	0.00465333	3144	954.198
TR88885_c0_g2_i1	3	0.00465333	452	6637.17
TR81249_c0_g2_i1	3	0.00465333	389	7712.08
TR108561_c0_g1_i3	3	0.00465333	1842	1628.66
TR73151_c2_g1_i1	3	0.00465333	4025	745.342
TR92748_c0_g1_i1	3	0.00465333	769	3901.17
TR37025_c0_g1_i2	3	0.00465333	522	5747.13
TR140748_c2_g2_i9	3	0.00465333	1587	1890.36
TR5006_c0_g1_i1	3	0.00465333	1839	1631.32
TR99384_c0_g1_i1	3	0.00465333	553	5424.95
TR49641_c5_g2_i1	3	0.00465333	651	4608.29
TR167667_c6_g37_i3	3	0.00465333	1033	2904.16
TR145021_c2_g1_i1	3	0.00465333	1133	2647.84
TR86220_c1_g1_i1	3	0.00465333	2063	1454.19
TR166261_c1_g4_i1	3	0.00465333	492	6097.56
TR25385_c2_g1_i1	3	0.00465333	1125	2666.67
TR157752_c0_g1_i1	3	0.00465333	363	8264.46
TR200727_c1_g1_i1	3	0.00465333	3518	852.757
TR135044_c0_g1_i1	3	0.00465333	556	5395.68
TR53061_c0_g1_i3	3	0.00465333	1690	1775.15
TR31284_c0_g1_i1	3	0.00465333	1508	1989.39
TR158669_c2_g1_i3	3	0.00465333	4467	671.592
TR53133_c0_g1_i1	3	0.00465333	1115	2690.58
TR167005_c9_g2_i5	3	0.00465333	2806	1069.14
TR190379_c0_g1_i1	3	0.00465333	531	5649.72
TR123917_c2_g14_i1	3	0.00465333	345	8695.65
TR182820_c0_g2_i1	3	0.00465333	1901	1578.12
TR36310_c0_g1_i1	3	0.00465333	1319	2274.45
TR45811_c3_g1_i1	3	0.00465333	3966	756.43
TR198701_c2_g5_i1	3	0.00465333	2724	1101.32
TR180329_c1_g4_i2	3	0.00465333	1327	2260.74
TR164268_c0_g2_i3	3	0.00465333	1419	2114.16
TR92462_c0_g1_i2	3	0.00465333	1839	1631.32
TR82692_c0_g1_i1	3	0.00465333	603	4975.12
TR75077_c3_g1_i1	3	0.00465333	684	4385.96
TR134582_c0_g1_i1	3	0.00465333	416	7211.54
TR1788_c1_g2_i2	3	0.00465333	1082	2772.64
TR200895_c0_g3_i1	3	0.00465333	1086	2762.43
TR70773_c0_g1_i4	3	0.00465333	4484	669.045
TR114147_c0_g1_i1	3	0.00465333	666	4504.5
TR191633_c0_g1_i1	3	0.00465333	1672	1794.26
TR111535_c4_g1_i16	3	0.00465333	6762	443.656
TR1409_c0_g1_i1	3	0.00465333	461	6507.59
TR128547_c1_g1_i1	3	0.00465333	1288	2329.19
TR17377_c0_g1_i1	3	0.00465333	950	3157.89
TR64461_c0_g21_i1	3	0.00465333	245	12244.9
TR98240_c0_g1_i1	3	0.00465333	2417	1241.21
TR152870_c1_g1_i2	3	0.00465333	1659	1808.32
TR83935_c0_g2_i1	3	0.00465333	410	7317.07
TR178298_c5_g3_i1	3	0.00465333	972	3086.42
TR54851_c2_g6_i1	3	0.00465333	357	8403.36
TR36960_c0_g1_i1	3	0.00465333	940	3191.49
TR129097_c4_g4_i1	3	0.00465333	1198	2504.17
TR114702_c0_g1_i4	3	0.00465333	4510	665.188
TR40581_c0_g1_i2	3	0.00465333	1183	2535.93
TR124432_c0_g1_i1	3	0.00465333	1890	1587.3
TR12181_c1_g1_i1	3	0.00465333	658	4559.27
TR171550_c1_g14_i1	3	0.00465333	252	11904.8
TR190819_c0_g2_i1	3	0.00465333	580	5172.41
TR90800_c0_g1_i1	3	0.00465333	2709	1107.42
TR159666_c0_g1_i3	3	0.00465333	1782	1683.5
TR183777_c9_g2_i4	3	0.00465333	5093	589.044
TR41826_c0_g1_i1	3	0.00465333	519	5780.35
TR134803_c0_g1_i1	3	0.00465333	1044	2873.56
TR173958_c0_g1_i1	3	0.00465333	523	5736.14
TR19485_c0_g1_i1	3	0.00465333	347	8645.53
TR183777_c3_g1_i1	3	0.00465333	480	6250
TR15747_c0_g1_i1	3	0.00465333	1180	2542.37
TR166541_c0_g1_i3	3	0.00465333	1601	1873.83
TR23430_c1_g1_i1	3	0.00465333	2357	1272.8
TR13054_c0_g2_i1	3	0.00465333	1437	2087.68
TR81977_c1_g1_i3	3	0.00465333	2252	1332.15
TR110951_c0_g1_i3	3	0.00465333	2514	1193.32
TR189274_c3_g1_i3	3	0.00465333	981	3058.1
TR63178_c0_g1_i1	3	0.00465333	641	4680.19
TR97706_c0_g1_i1	3	0.00465333	463	6479.48
TR107816_c6_g2_i1	3	0.00465333	1586	1891.55
TR44287_c0_g1_i5	3	0.00465333	686	4373.18
TR33751_c1_g1_i1	3	0.00465333	511	5870.84
TR37535_c3_g2_i1	3	0.00465333	2356	1273.34
TR41826_c1_g1_i1	3	0.00465333	353	8498.58
TR70862_c0_g1_i4	3	0.00465333	1909	1571.5
TR82681_c0_g1_i1	3	0.00465333	1890	1587.3
TR116880_c0_g1_i1	3	0.00465333	2179	1376.78
TR122414_c0_g1_i1	3	0.00465333	504	5952.38
TR86591_c0_g2_i1	3	0.00465333	251	11952.2
TR97936_c0_g1_i2	3	0.00465333	631	4754.36
TR87465_c0_g1_i1	3	0.00465333	287	10453
TR185748_c1_g2_i3	3	0.00465333	342	8771.93
TR116138_c0_g1_i1	3	0.00465333	377	7957.56
TR64785_c0_g1_i1	3	0.00465333	272	11029.4
TR15304_c9_g30_i3	3	0.00465333	2075	1445.78
TR191003_c0_g1_i1	3	0.00465333	779	3851.09
TR46307_c0_g1_i1	3	0.00465333	1102	2722.32
TR199140_c0_g1_i1	3	0.00465333	1979	1515.92
TR24001_c0_g1_i1	3	0.00465333	1279	2345.58
TR45436_c0_g1_i1	3	0.00465333	2543	1179.71
TR94154_c0_g1_i1	3	0.00465333	508	5905.51
TR197547_c0_g4_i1	3	0.00465333	229	13100.4
TR89467_c0_g1_i2	3	0.00465333	329	9118.54
TR154562_c0_g1_i1	3	0.00465333	1560	1923.08
TR54898_c0_g1_i1	3	0.00465333	775	3870.97
TR6624_c2_g1_i2	3	0.00465333	1892	1585.62
TR86143_c0_g1_i3	3	0.00465333	1686	1779.36
TR162762_c0_g1_i1	3	0.00465333	269	11152.4
TR135044_c0_g2_i1	3	0.00465333	556	5395.68
TR197718_c0_g1_i1	3	0.00465333	3308	906.892
TR65166_c0_g2_i1	3	0.00465333	1245	2409.64
TR102454_c0_g3_i1	3	0.00465333	4140	724.638
TR47184_c0_g2_i1	3	0.00465333	1707	1757.47
TR118712_c0_g1_i1	3	0.00465333	484	6198.35
TR70007_c0_g1_i4	3	0.00465333	6362	471.55
TR78557_c0_g1_i3	3	0.00465333	1463	2050.58
TR171550_c1_g9_i1	3	0.00465333	252	11904.8
TR185462_c2_g1_i3	3	0.00465333	5435	551.978
TR166142_c0_g1_i2	3	0.00465333	1208	2483.44
TR48944_c0_g1_i1	3	0.00465333	270	11111.1
TR88426_c1_g1_i1	3	0.00465333	1090	2752.29
TR146758_c3_g1_i1	3	0.00465333	1161	2583.98
TR104924_c7_g1_i2	3	0.00465333	3668	817.884
TR75899_c1_g1_i1	3	0.00465333	1552	1932.99
TR173404_c2_g1_i10	3	0.00465333	3005	998.336
TR131186_c0_g15_i1	3	0.00465333	357	8403.36
TR106994_c0_g1_i1	3	0.00465333	677	4431.31
TR51898_c0_g1_i1	3	0.00465333	876	3424.66
TR120982_c0_g1_i1	3	0.00465333	378	7936.51
TR89517_c0_g2_i1	3	0.00465333	2540	1181.1
TR42101_c0_g1_i1	3	0.00465333	1485	2020.2
TR116902_c0_g1_i1	3	0.00465333	489	6134.97
TR96037_c0_g1_i1	3	0.00465333	921	3257.33
TR17255_c0_g1_i1	3	0.00465333	1590	1886.79
TR53512_c1_g1_i2	3	0.00465333	5483	547.146
TR177532_c0_g1_i2	3	0.00465333	5355	560.224
TR18689_c4_g18_i1	3	0.00465333	1714	1750.29
TR87465_c1_g1_i1	3	0.00465333	847	3541.91
TR61382_c0_g1_i1	3	0.00465333	1075	2790.7
TR172353_c0_g9_i1	3	0.00465333	1074	2793.3
TR136751_c1_g1_i1	3	0.00465333	1337	2243.83
TR84241_c0_g1_i2	3	0.00465333	3899	769.428
TR170855_c0_g1_i1	3	0.00465333	291	10309.3
TR3435_c0_g1_i1	3	0.00465333	4104	730.994
TR18063_c0_g1_i3	3	0.00465333	2239	1339.88
TR140919_c0_g1_i1	3	0.00465333	287	10453
TR5401_c3_g7_i3	3	0.00465333	2788	1076.04
TR8944_c2_g2_i1	3	0.00465333	2510	1195.22
TR86591_c0_g1_i1	3	0.00465333	341	8797.65
TR99562_c0_g3_i2	3	0.00465333	2400	1250
TR40105_c1_g1_i1	3	0.00465333	1472	2038.04
TR71466_c2_g1_i1	3	0.00465333	2200	1363.64
TR115782_c0_g1_i1	3	0.00465333	391	7672.63
TR166516_c0_g2_i1	3	0.00465333	623	4815.41
TR134607_c0_g1_i1	3	0.00465333	1469	2042.21
TR161950_c0_g1_i1	3	0.00465333	571	5253.94
TR72970_c1_g1_i3	3	0.00465333	913	3285.87
TR89877_c0_g1_i1	3	0.00465333	1686	1779.36
TR79410_c1_g2_i1	3	0.00465333	3407	880.54
TR86355_c0_g1_i1	3	0.00465333	1136	2640.85
TR16271_c0_g1_i1	3	0.00465333	229	13100.4
TR23780_c0_g1_i2	3	0.00465333	362	8287.29
TR192769_c0_g1_i1	3	0.00465333	273	10989
TR70773_c0_g1_i1	3	0.00465333	4506	665.779
TR193506_c0_g1_i1	3	0.00465333	721	4160.89
TR11735_c0_g1_i3	3	0.00465333	1357	2210.76
TR166418_c0_g1_i2	3	0.00465333	3618	829.187
TR27438_c0_g1_i1	3	0.00465333	376	7978.72
TR107370_c0_g1_i2	3	0.00465333	2919	1027.75
TR198050_c3_g1_i1	3	0.00465333	961	3121.75
TR189635_c0_g3_i1	3	0.00465333	954	3144.65
TR49756_c1_g1_i1	3	0.00465333	663	4524.89
TR29711_c0_g1_i1	3	0.00465333	230	13043.5
TR34991_c0_g2_i1	3	0.00465333	1203	2493.77
TR143450_c2_g1_i1	3	0.00465333	1594	1882.06
TR58644_c0_g3_i1	3	0.00465333	319	9404.39
TR67258_c4_g3_i4	3	0.00465333	2041	1469.87
TR3872_c9_g6_i1	3	0.00465333	485	6185.57
TR42423_c11_g5_i2	3	0.00465333	2270	1321.59
TR29181_c0_g1_i1	3	0.00465333	400	7500
TR54796_c0_g2_i1	3	0.00465333	311	9646.3
TR69500_c1_g1_i1	3	0.00465333	513	5847.95
TR23607_c0_g2_i1	3	0.00465333	416	7211.54
TR123245_c0_g1_i1	3	0.00465333	2315	1295.9
TR179266_c0_g3_i2	3	0.00465333	3191	940.144
TR181636_c2_g1_i2	3	0.00465333	972	3086.42
TR196225_c1_g1_i1	3	0.00465333	744	4032.26
TR51609_c0_g1_i1	3	0.00465333	1277	2349.26
TR48475_c0_g1_i1	3	0.00465333	334	8982.04
TR172353_c0_g11_i1	3	0.00465333	1075	2790.7
TR153252_c0_g1_i1	3	0.00465333	570	5263.16
TR130350_c0_g1_i1	3	0.00465333	2721	1102.54
TR75053_c0_g1_i1	3	0.00465333	569	5272.41
TR38438_c0_g1_i1	3	0.00465333	1322	2269.29
TR195315_c0_g1_i1	3	0.00465333	1984	1512.1
TR172151_c1_g1_i1	3	0.00465333	3081	973.71
TR139522_c1_g2_i1	3	0.00465333	520	5769.23
TR170855_c0_g2_i1	3	0.00465333	315	9523.81
TR40451_c0_g1_i1	3	0.00465333	1731	1733.1
TR29423_c0_g1_i1	3	0.00465333	635	4724.41
TR121991_c0_g1_i1	3	0.00465333	1117	2685.77
TR171550_c1_g4_i1	3	0.00465333	264	11363.6
TR148165_c0_g1_i1	3	0.00465333	545	5504.59
TR133466_c0_g1_i1	3	0.00465333	1384	2167.63
TR161406_c0_g1_i1	3	0.00465333	736	4076.09
TR67964_c0_g1_i2	3	0.00465333	1045	2870.81
TR52882_c0_g1_i1	3	0.00465333	1746	1718.21
TR169526_c0_g1_i1	3	0.00465333	555	5405.41
TR167005_c9_g2_i12	3	0.00465333	2714	1105.38
TR132999_c0_g1_i1	3	0.00465333	355	8450.7
TR152131_c0_g4_i1	3	0.00465333	604	4966.89
TR39754_c1_g1_i3	3	0.00465333	1496	2005.35
TR54122_c0_g1_i1	3	0.00465333	1672	1794.26
TR160005_c0_g1_i9	3	0.00465333	3297	909.918
TR125674_c0_g2_i1	3	0.00465333	1199	2502.09
TR123917_c2_g9_i1	3	0.00465333	339	8849.56
TR102558_c0_g2_i1	3	0.00465333	413	7263.92
TR196087_c0_g1_i1	3	0.00465333	255	11764.7
TR123917_c2_g8_i1	3	0.00465333	379	7915.57
TR44182_c0_g1_i1	3	0.00465333	931	3222.34
TR35069_c0_g1_i1	3	0.00465333	819	3663
TR175093_c0_g1_i1	3	0.00465333	499	6012.02
TR11351_c0_g2_i1	3	0.00465333	495	6060.61
TR152131_c0_g7_i1	3	0.00465333	612	4901.96
TR119336_c0_g1_i1	3	0.00465333	1313	2284.84
TR164268_c0_g2_i1	3	0.00465333	1965	1526.72
TR108561_c0_g1_i4	3	0.00465333	1949	1539.25
TR121991_c0_g1_i2	3	0.00465333	805	3726.71
TR59353_c1_g2_i1	3	0.00465333	1240	2419.35
TR138737_c0_g1_i1	3	0.00465333	1849	1622.5
TR43057_c0_g1_i1	3	0.00465333	1142	2626.97
TR39372_c0_g2_i1	3	0.00465333	1307	2295.33
TR101529_c0_g1_i1	3	0.00465333	1484	2021.56
TR106994_c0_g2_i1	3	0.00465333	680	4411.76
TR24469_c0_g1_i1	3	0.00465333	1112	2697.84
TR111213_c0_g1_i1	3	0.00465333	3106	965.873
TR125881_c0_g1_i1	3	0.00465333	727	4126.55
TR186709_c0_g1_i2	3	0.00465333	815	3680.98
TR197304_c1_g1_i1	3	0.00465333	636	4716.98
TR89467_c0_g1_i1	3	0.00465333	365	8219.18
TR55719_c0_g3_i1	3	0.00465333	1056	2840.91
TR129305_c0_g3_i2	3	0.00465333	427	7025.76
TR181339_c3_g1_i1	3	0.00465333	719	4172.46
TR197799_c0_g1_i1	3	0.00465333	682	4398.83
TR158733_c0_g1_i1	3	0.00465333	1241	2417.41
TR95600_c0_g1_i1	3	0.00465333	775	3870.97
TR155178_c0_g2_i1	3	0.00465333	582	5154.64
TR141838_c0_g2_i1	3	0.00465333	288	10416.7
TR184789_c2_g1_i3	3	0.00465333	4944	606.796
TR131341_c0_g2_i3	3	0.00465333	1058	2835.54
TR97605_c1_g1_i1	3	0.00465333	1213	2473.21
TR123917_c2_g15_i1	3	0.00465333	343	8746.36
TR30633_c3_g1_i1	3	0.00465333	2004	1497.01
TR198701_c2_g2_i1	3	0.00465333	1600	1875
TR5621_c0_g1_i1	3	0.00465333	798	3759.4
TR42423_c11_g5_i3	3	0.00465333	2324	1290.88
TR97517_c0_g1_i3	3	0.00465333	1492	2010.72
TR102650_c0_g1_i1	3	0.00465333	461	6507.59
TR110951_c0_g1_i5	3	0.00465333	2544	1179.25
TR189057_c0_g1_i1	3	0.00465333	641	4680.19
TR196732_c0_g1_i1	3	0.00465333	1372	2186.59
TR123917_c2_g19_i1	3	0.00465333	373	8042.9
TR110968_c0_g1_i4	3	0.00465333	1592	1884.42
TR117305_c1_g1_i1	3	0.00465333	489	6134.97
TR11421_c1_g1_i1	3	0.00465333	421	7125.89
TR50173_c0_g3_i1	3	0.00465333	598	5016.72
TR189660_c0_g1_i1	3	0.00465333	378	7936.51
TR169443_c0_g1_i1	3	0.00465333	479	6263.05
TR35069_c0_g2_i1	3	0.00465333	745	4026.85
TR169897_c0_g1_i1	3	0.00465333	664	4518.07
TR10081_c0_g1_i1	3	0.00465333	2874	1043.84
TR196879_c0_g1_i1	3	0.00465333	1988	1509.05
TR37535_c3_g1_i2	3	0.00465333	712	4213.48
TR64927_c0_g1_i1	3	0.00465333	437	6864.99
TR117749_c1_g1_i2	3	0.00465333	1092	2747.25
TR17411_c0_g1_i3	3	0.00465333	1365	2197.8
TR148814_c0_g3_i1	3	0.00465333	3927	763.942
TR59662_c0_g1_i1	3	0.00465333	210	14285.7
TR153243_c1_g1_i1	3	0.00465333	205	14634.1
TR68772_c0_g1_i1	3	0.00465333	396	7575.76
TR115667_c2_g5_i1	3	0.00465333	561	5347.59
TR174328_c0_g1_i1	3	0.00465333	265	11320.8
TR72463_c0_g1_i3	3	0.00465333	3977	754.337
TR66867_c0_g1_i1	3	0.00465333	619	4846.53
TR152131_c0_g2_i1	3	0.00465333	608	4934.21
TR1948_c0_g1_i1	3	0.00465333	1203	2493.77
TR106384_c0_g3_i3	3	0.00465333	3355	894.188
TR110908_c1_g9_i2	3	0.00465333	1912	1569.04
TR93772_c0_g1_i1	3	0.00465333	1338	2242.15
TR71409_c1_g1_i1	3	0.00465333	384	7812.5
TR157129_c2_g2_i1	3	0.00465333	4035	743.494
TR40714_c0_g1_i3	3	0.00465333	1148	2613.24
TR52862_c1_g1_i1	3	0.00465333	1052	2851.71
TR33346_c1_g1_i4	3	0.00465333	1831	1638.45
TR166584_c0_g1_i1	3	0.00465333	392	7653.06
TR155364_c0_g1_i1	3	0.00465333	2795	1073.35
TR73583_c0_g1_i1	3	0.00465333	1257	2386.63
TR144905_c5_g1_i2	3	0.00465333	2217	1353.18
TR133466_c0_g2_i1	3	0.00465333	1405	2135.23
TR107816_c9_g1_i1	3	0.00465333	487	6160.16
TR198701_c2_g9_i1	3	0.00465333	1592	1884.42
TR57506_c1_g10_i1	3	0.00465333	965	3108.81
TR29033_c0_g2_i1	3	0.00465333	3211	934.288
TR172869_c3_g1_i1	3	0.00465333	1971	1522.07
TR130018_c1_g1_i1	3	0.00465333	352	8522.73
TR164644_c0_g12_i4	3	0.00465333	4143	724.113
TR135954_c0_g1_i1	3	0.00465333	1009	2973.24
TR52820_c0_g1_i1	3	0.00465333	1124	2669.04
TR125782_c0_g1_i1	3	0.00465333	440	6818.18
TR34840_c0_g1_i3	3	0.00465333	921	3257.33
TR190165_c0_g1_i1	3	0.00465333	2774	1081.47
TR17857_c0_g2_i1	3	0.00465333	671	4470.94
TR84601_c3_g2_i2	3	0.00465333	1191	2518.89
TR135213_c1_g2_i1	3	0.00465333	2306	1300.95
TR110968_c0_g1_i8	3	0.00465333	1557	1926.78
TR107411_c0_g1_i1	3	0.00465333	445	6741.57
TR128695_c0_g2_i1	3	0.00465333	780	3846.15
TR162215_c1_g2_i1	3	0.00465333	1899	1579.78
TR94979_c5_g1_i1	3	0.00465333	2428	1235.58
TR16271_c0_g2_i1	3	0.00465333	233	12875.5
TR38477_c0_g3_i1	3	0.00465333	511	5870.84
TR6008_c0_g2_i3	3	0.00465333	2589	1158.75
TR123917_c2_g10_i1	3	0.00465333	361	8310.25
TR159666_c0_g1_i2	3	0.00465333	2305	1301.52
TR143919_c0_g1_i1	3	0.00465333	928	3232.76
TR199554_c0_g1_i1	3	0.00465333	697	4304.16
TR184225_c0_g2_i1	3	0.00465333	1497	2004.01
TR138829_c0_g1_i1	3	0.00465333	3448	870.07
TR4657_c6_g1_i2	3	0.00465333	1035	2898.55
TR147068_c0_g1_i1	3	0.00465333	1786	1679.73
TR107816_c0_g13_i1	3	0.00465333	947	3167.9
TR120018_c8_g1_i1	3	0.00465333	1879	1596.59
TR156094_c1_g2_i1	3	0.00465333	1178	2546.69
TR190819_c3_g1_i17	3	0.00465333	3525	851.064
TR173035_c0_g1_i1	3	0.00465333	2897	1035.55
TR9855_c0_g1_i1	3	0.00465333	293	10238.9
TR147855_c1_g2_i1	3	0.00465333	1486	2018.84
TR118195_c0_g1_i1	3	0.00465333	640	4687.5
TR143351_c0_g2_i1	3	0.00465333	654	4587.16
TR3231_c0_g1_i1	3	0.00465333	405	7407.41
TR43562_c0_g1_i1	3	0.00465333	2172	1381.22
TR159042_c0_g1_i1	3	0.00465333	684	4385.96
TR123917_c2_g2_i1	3	0.00465333	387	7751.94
TR24411_c1_g1_i1	3	0.00465333	356	8426.97
TR133703_c0_g1_i1	3	0.00465333	229	13100.4
TR137469_c2_g1_i1	3	0.00465333	697	4304.16
TR80537_c0_g1_i1	3	0.00465333	980	3061.22
TR21460_c3_g4_i1	3	0.00465333	1854	1618.12
TR146758_c3_g2_i1	3	0.00465333	1161	2583.98
TR112666_c0_g1_i1	3	0.00465333	463	6479.48
TR150627_c0_g2_i1	3	0.00465333	2638	1137.23
TR47176_c0_g1_i1	3	0.00465333	611	4909.98
TR189872_c0_g1_i1	3	0.00465333	2014	1489.57
TR69993_c0_g1_i1	3	0.00465333	460	6521.74
TR138680_c0_g1_i2	3	0.00465333	1426	2103.79
TR80497_c0_g2_i1	3	0.00465333	249	12048.2
TR134108_c2_g2_i2	3	0.00465333	525	5714.29
TR140323_c0_g1_i2	3	0.00465333	4776	628.141
TR164941_c0_g3_i2	3	0.00465333	398	7537.69
TR27781_c0_g1_i1	3	0.00465333	1003	2991.03
TR183626_c0_g1_i1	3	0.00465333	1710	1754.39
TR29239_c0_g1_i2	3	0.00465333	4509	665.336
TR174811_c5_g1_i1	3	0.00465333	2653	1130.8
TR129938_c0_g1_i1	3	0.00465333	2212	1356.24
TR6508_c0_g1_i1	3	0.00465333	497	6036.22
TR11735_c0_g1_i4	3	0.00465333	1085	2764.98
TR86143_c0_g1_i4	3	0.00465333	1665	1801.8
TR18689_c4_g17_i1	3	0.00465333	1844	1626.9
TR90115_c1_g1_i1	3	0.00465333	770	3896.1
TR33275_c0_g1_i1	3	0.00465333	1717	1747.23
TR99923_c0_g1_i2	3	0.00465333	1811	1656.54
TR66293_c1_g1_i2	3	0.00465333	2278	1316.94
TR3651_c0_g2_i8	3	0.00465333	1349	2223.87
TR3091_c1_g1_i1	3	0.00465333	5431	552.384
TR79128_c0_g2_i5	3	0.00465333	2443	1228
TR44515_c0_g2_i1	3	0.00465333	919	3264.42
TR141925_c0_g1_i1	3	0.00465333	646	4643.96
TR142216_c0_g2_i1	3	0.00465333	666	4504.5
TR174334_c0_g2_i1	3	0.00465333	814	3685.5
TR125413_c9_g4_i1	3	0.00465333	230	13043.5
TR40912_c1_g2_i1	3	0.00465333	218	13761.5
TR201972_c0_g1_i1	3	0.00465333	1316	2279.64
TR131302_c1_g1_i1	3	0.00465333	1357	2210.76
TR49425_c0_g1_i1	3	0.00465333	519	5780.35
TR120264_c0_g1_i1	3	0.00465333	580	5172.41
TR43313_c0_g1_i1	3	0.00465333	354	8474.58
TR90704_c2_g2_i1	3	0.00465333	202	14851.5
TR60245_c0_g1_i1	3	0.00465333	496	6048.39
TR101441_c0_g1_i4	3	0.00465333	896	3348.21
TR198643_c0_g1_i1	3	0.00465333	584	5136.99
TR164164_c0_g1_i1	3	0.00465333	577	5199.31
TR192868_c2_g1_i1	3	0.00465333	2665	1125.7
TR4909_c2_g1_i1	3	0.00465333	1480	2027.03
TR10171_c0_g1_i2	3	0.00465333	335	8955.22
TR65166_c0_g1_i1	3	0.00465333	1247	2405.77
TR21167_c0_g1_i1	3	0.00465333	379	7915.57
TR169058_c0_g1_i1	3	0.00465333	1352	2218.93
TR158643_c1_g6_i1	3	0.00465333	2290	1310.04
TR88377_c0_g1_i2	3	0.00465333	2728	1099.71
TR147506_c1_g2_i4	3	0.00465333	2812	1066.86
TR142915_c0_g1_i2	3	0.00465333	1402	2139.8
TR54053_c0_g1_i1	3	0.00465333	2403	1248.44
TR91096_c0_g1_i1	3	0.00465333	1401	2141.33
TR112532_c0_g1_i1	3	0.00465333	524	5725.19
TR126389_c0_g1_i1	3	0.00465333	1288	2329.19
TR63769_c0_g2_i1	3	0.00465333	1769	1695.87
TR138121_c0_g1_i1	3	0.00465333	915	3278.69
TR40912_c1_g1_i1	3	0.00465333	204	14705.9
TR7514_c1_g1_i1	3	0.00465333	881	3405.22
TR44373_c0_g1_i2	3	0.00465333	352	8522.73
TR198982_c0_g1_i1	3	0.00465333	1016	2952.76
TR185430_c0_g1_i1	3	0.00465333	3237	926.784
TR131341_c0_g2_i4	3	0.00465333	1034	2901.35
TR33405_c0_g2_i1	3	0.00465333	580	5172.41
TR169400_c0_g1_i1	3	0.00465333	2057	1458.43
TR36946_c0_g1_i1	3	0.00465333	253	11857.7
TR130858_c0_g1_i1	3	0.00465333	2265	1324.5
TR169169_c0_g1_i1	3	0.00465333	456	6578.95
TR157702_c0_g1_i1	3	0.00465333	2509	1195.7
TR97517_c0_g1_i1	3	0.00465333	1496	2005.35
TR148639_c0_g2_i1	3	0.00465333	654	4587.16
TR196021_c0_g2_i1	3	0.00465333	4870	616.016
TR88809_c0_g1_i1	3	0.00465333	2922	1026.69
TR86553_c0_g1_i1	3	0.00465333	2128	1409.77
TR25242_c0_g1_i1	3	0.00465333	387	7751.94
TR201677_c0_g2_i1	3	0.00465333	1783	1682.56
TR59287_c0_g1_i1	3	0.00465333	841	3567.18
TR480_c0_g1_i1	3	0.00465333	704	4261.36
TR168051_c0_g1_i1	3	0.00465333	698	4297.99
TR188537_c0_g1_i1	3	0.00465333	526	5703.42
TR125413_c9_g2_i1	3	0.00465333	232	12931
TR44965_c0_g2_i2	3	0.00465333	580	5172.41
TR20320_c0_g1_i1	3	0.00465333	2901	1034.13
TR119179_c2_g2_i1	3	0.00465333	772	3886.01
TR139680_c0_g1_i1	3	0.00465333	2073	1447.18
TR179139_c0_g1_i1	3	0.00465333	668	4491.02
TR142557_c0_g2_i1	3	0.00465333	998	3006.01
TR8831_c0_g2_i2	3	0.00465333	633	4739.34
TR162773_c3_g1_i1	3	0.00465333	2348	1277.68
TR70862_c0_g1_i6	3	0.00465333	1980	1515.15
TR31430_c0_g2_i1	3	0.00465333	231	12987
TR95838_c3_g1_i1	3	0.00465333	322	9316.77
TR191436_c0_g2_i1	3	0.00465333	3256	921.376
TR185684_c0_g1_i1	3	0.00465333	478	6276.15
TR108848_c0_g1_i1	3	0.00465333	320	9375
TR192472_c0_g2_i1	3	0.00465333	842	3562.95
TR128494_c0_g1_i1	3	0.00465333	3404	881.316
TR46353_c2_g1_i2	3	0.00465333	3526	850.822
TR6512_c0_g1_i2	3	0.00465333	234	12820.5
TR81871_c0_g1_i1	3	0.00465333	1920	1562.5
TR63726_c1_g1_i1	3	0.00465333	1469	2042.21
TR126412_c0_g1_i1	3	0.00465333	825	3636.36
TR123589_c1_g1_i4	3	0.00465333	3956	758.342
TR158643_c1_g7_i1	3	0.00465333	416	7211.54
TR84938_c0_g1_i1	3	0.00465333	971	3089.6
TR185806_c0_g3_i1	3	0.00465333	916	3275.11
TR173404_c2_g1_i3	3	0.00465333	3063	979.432
TR120382_c0_g2_i1	3	0.00465333	306	9803.92
TR97315_c0_g1_i1	3	0.00465333	1797	1669.45
TR147506_c1_g2_i1	3	0.00465333	2983	1005.7
TR22751_c0_g1_i2	3	0.00465333	1953	1536.1
TR80626_c0_g1_i1	3	0.00465333	471	6369.43
TR154062_c1_g3_i2	3	0.00465333	2938	1021.1
TR17766_c0_g1_i1	3	0.00465333	654	4587.16
TR154525_c0_g1_i1	3	0.00465333	5673	528.821
TR58574_c0_g1_i1	3	0.00465333	512	5859.38
TR70862_c0_g1_i3	3	0.00465333	1803	1663.89
TR156699_c0_g3_i1	3	0.00465333	1472	2038.04
TR13887_c0_g1_i1	3	0.00465333	405	7407.41
TR156534_c0_g1_i2	3	0.00465333	3433	873.871
TR96008_c0_g2_i1	3	0.00465333	517	5802.71
TR76637_c0_g1_i1	3	0.00465333	520	5769.23
TR198701_c2_g1_i1	3	0.00465333	1594	1882.06
TR33275_c2_g1_i1	3	0.00465333	1837	1633.1
TR184225_c0_g1_i1	3	0.00465333	1497	2004.01
TR176204_c0_g1_i1	3	0.00465333	861	3484.32
TR128494_c0_g2_i1	3	0.00465333	3407	880.54
TR195327_c0_g1_i1	3	0.00465333	652	4601.23
TR111535_c4_g1_i5	3	0.00465333	6676	449.371
TR43759_c0_g2_i1	3	0.00465333	426	7042.25
TR13105_c0_g1_i1	3	0.00465333	3180	943.396
TR4589_c1_g4_i1	3	0.00465333	2740	1094.89
TR26766_c1_g1_i1	3	0.00465333	2332	1286.45
TR153243_c1_g3_i1	3	0.00465333	234	12820.5
TR117072_c0_g1_i2	3	0.00465333	4021	746.083
TR38383_c0_g1_i7	3	0.00465333	3152	951.777
TR151438_c0_g1_i1	3	0.00465333	1697	1767.83
TR127753_c0_g2_i1	3	0.00465333	420	7142.86
TR182416_c2_g1_i1	3	0.00465333	1434	2092.05
TR100946_c0_g3_i1	3	0.00465333	1668	1798.56
TR66867_c0_g2_i1	3	0.00465333	627	4784.69
TR181721_c0_g1_i1	3	0.00465333	810	3703.7
TR152377_c1_g1_i1	3	0.00465333	3800	789.474
TR67840_c0_g1_i6	3	0.00465333	3354	894.454
TR37351_c0_g1_i1	3	0.00465333	626	4792.33
TR127236_c0_g3_i1	3	0.00465333	897	3344.48
TR22751_c0_g1_i1	3	0.00465333	1886	1590.67
TR156538_c1_g1_i1	3	0.00465333	7310	410.397
TR107201_c0_g2_i1	3	0.00465333	2374	1263.69
TR139663_c0_g1_i2	3	0.00465333	778	3856.04
TR27639_c0_g1_i1	3	0.00465333	729	4115.23
TR33516_c3_g5_i1	3	0.00465333	860	3488.37
TR23197_c0_g2_i1	3	0.00465333	406	7389.16
TR160762_c0_g1_i1	3	0.00465333	1044	2873.56
TR75358_c1_g1_i3	3	0.00465333	2622	1144.16
TR12978_c0_g1_i1	3	0.00465333	3271	917.151
TR98093_c0_g1_i2	3	0.00465333	1117	2685.77
TR201464_c0_g1_i1	3	0.00465333	575	5217.39
TR160980_c0_g1_i1	3	0.00465333	836	3588.52
TR200895_c0_g2_i1	3	0.00465333	2075	1445.78
TR193675_c0_g1_i2	3	0.00465333	432	6944.44
TR127553_c2_g4_i1	3	0.00465333	1710	1754.39
TR167913_c0_g1_i4	3	0.00465333	2282	1314.64
TR52724_c0_g1_i1	3	0.00465333	1242	2415.46
TR171550_c1_g17_i1	3	0.00465333	260	11538.5
TR178729_c0_g2_i1	3	0.00465333	579	5181.35
TR164164_c0_g1_i2	3	0.00465333	576	5208.33
TR47217_c6_g3_i3	3	0.00465333	1172	2559.73
TR106654_c0_g1_i1	3	0.00465333	450	6666.67
TR996_c1_g1_i4	3	0.00465333	2749	1091.31
TR86284_c0_g1_i2	3	0.00465333	607	4942.34
TR147319_c2_g1_i2	3	0.00465333	4024	745.527
TR121585_c0_g3_i1	3	0.00465333	1002	2994.01
TR172353_c0_g3_i1	3	0.00465333	1072	2798.51
TR166261_c1_g1_i1	3	0.00465333	465	6451.61
TR40236_c0_g1_i2	3	0.00465333	4714	636.402
TR158669_c2_g1_i5	3	0.00465333	4488	668.449
TR116253_c4_g1_i3	3	0.00465333	2857	1050.05
TR167005_c9_g2_i4	3	0.00465333	2715	1104.97
TR5297_c1_g1_i1	3	0.00465333	1466	2046.38
TR133703_c0_g3_i1	3	0.00465333	229	13100.4
TR158728_c0_g1_i1	3	0.00465333	2275	1318.68
TR2366_c1_g1_i3	3	0.00465333	1468	2043.6
TR148814_c0_g3_i3	3	0.00465333	3945	760.456
TR127365_c3_g1_i1	3	0.00465333	1369	2191.38
TR94978_c0_g2_i1	3	0.00465333	1433	2093.51
TR67082_c0_g2_i2	3	0.00465333	1456	2060.44
TR15304_c9_g30_i4	3	0.00465333	2058	1457.73
TR152914_c0_g1_i1	3	0.00465333	838	3579.95
TR1778_c1_g5_i1	3	0.00465333	441	6802.72
TR152131_c0_g6_i1	3	0.00465333	610	4918.03
TR71007_c0_g2_i1	3	0.00465333	1804	1662.97
TR27712_c0_g1_i1	3	0.00465333	1125	2666.67
TR133062_c4_g1_i4	3	0.00465333	1619	1853
TR69393_c0_g2_i1	3	0.00465333	1494	2008.03
TR40105_c6_g2_i2	3	0.00465333	1385	2166.06
TR14312_c0_g1_i1	3	0.00465333	1895	1583.11
TR156534_c0_g1_i11	3	0.00465333	3462	866.551
TR38096_c0_g1_i1	3	0.00465333	586	5119.45
TR191876_c1_g1_i1	3	0.00465333	2473	1213.1
TR173404_c2_g1_i6	3	0.00465333	3221	931.388
TR3651_c0_g2_i7	3	0.00465333	4394	682.749
TR79201_c0_g1_i1	3	0.00465333	792	3787.88
TR7492_c0_g2_i1	3	0.00465333	464	6465.52
TR183777_c9_g2_i2	3	0.00465333	5094	588.928
TR78980_c0_g1_i1	3	0.00465333	455	6593.41
TR121991_c0_g1_i4	3	0.00465333	889	3374.58
TR125413_c9_g3_i1	3	0.00465333	226	13274.3
TR131341_c0_g2_i1	3	0.00465333	1153	2601.91
TR6512_c1_g1_i2	3	0.00465333	2804	1069.9
TR57506_c1_g7_i1	3	0.00465333	945	3174.6
TR74959_c2_g4_i1	3	0.00465333	760	3947.37
TR117036_c0_g1_i1	3	0.00465333	971	3089.6
TR91606_c1_g1_i1	3	0.00465333	1220	2459.02
TR190280_c0_g1_i1	3	0.00465333	854	3512.88
TR58426_c0_g1_i6	3	0.00465333	3455	868.307
TR66293_c1_g1_i1	3	0.00465333	2401	1249.48
TR184789_c2_g1_i2	3	0.00465333	5393	556.277
TR125473_c0_g1_i1	3	0.00465333	1697	1767.83
TR11317_c0_g1_i2	3	0.00465333	773	3880.98
TR38929_c0_g1_i1	3	0.00465333	1977	1517.45
TR22520_c0_g1_i3	3	0.00465333	1680	1785.71
TR99562_c0_g3_i1	3	0.00465333	3076	975.293
TR193860_c0_g2_i1	3	0.00465333	2628	1141.55
TR158643_c1_g6_i2	3	0.00465333	2381	1259.97
TR180120_c2_g1_i1	3	0.00465333	1124	2669.04
TR109723_c0_g1_i1	3	0.00465333	880	3409.09
TR20106_c0_g1_i2	3	0.00465333	6507	461.042
TR151994_c0_g1_i1	3	0.00465333	419	7159.9
TR23197_c0_g1_i1	3	0.00465333	412	7281.55
TR22730_c0_g1_i4	3	0.00465333	2235	1342.28
TR109660_c6_g6_i1	3	0.00465333	692	4335.26
TR53250_c0_g1_i1	3	0.00465333	726	4132.23
TR82341_c0_g1_i1	3	0.00465333	396	7575.76
TR123589_c1_g1_i6	3	0.00465333	3927	763.942
TR37605_c0_g2_i1	3	0.00465333	540	5555.56
TR92765_c0_g1_i1	3	0.00465333	833	3601.44
TR39866_c0_g1_i2	3	0.00465333	447	6711.41
TR115748_c0_g2_i6	3	0.00465333	2474	1212.61
TR114094_c0_g1_i1	3	0.00465333	424	7075.47
TR3104_c0_g1_i1	3	0.00465333	880	3409.09
TR18539_c0_g1_i1	3	0.00465333	459	6535.95
TR166490_c6_g1_i1	3	0.00465333	478	6276.15
TR146120_c0_g1_i1	3	0.00465333	368	8152.17
TR137067_c0_g2_i1	3	0.00465333	1852	1619.87
TR111419_c2_g3_i1	3	0.00465333	654	4587.16
TR38047_c0_g2_i1	3	0.00465333	920	3260.87
TR127236_c0_g1_i1	3	0.00465333	897	3344.48
TR196269_c1_g1_i1	3	0.00465333	1744	1720.18
TR67114_c1_g1_i1	3	0.00465333	781	3841.23
TR155523_c5_g1_i1	3	0.00465333	1948	1540.04
TR93772_c0_g1_i2	3	0.00465333	1320	2272.73
TR184516_c0_g2_i1	3	0.00465333	409	7334.96
TR197547_c0_g1_i1	3	0.00465333	230	13043.5
TR138492_c0_g1_i1	3	0.00465333	974	3080.08
TR22520_c0_g1_i4	3	0.00465333	2569	1167.77
TR149241_c0_g3_i1	3	0.00465333	955	3141.36
TR57506_c1_g8_i1	3	0.00465333	987	3039.51
TR163606_c0_g1_i1	3	0.00465333	556	5395.68
TR7245_c1_g2_i1	3	0.00465333	305	9836.07
TR75807_c0_g1_i1	3	0.00465333	271	11070.1
TR6512_c1_g1_i1	3	0.00465333	2816	1065.34
TR42102_c1_g1_i2	3	0.00465333	1855	1617.25
TR194553_c4_g1_i1	3	0.00465333	864	3472.22
TR182148_c0_g1_i1	3	0.00465333	212	14150.9
TR128217_c0_g1_i1	3	0.00465333	2508	1196.17
TR186511_c0_g1_i1	3	0.00465333	366	8196.72
TR98213_c0_g1_i3	3	0.00465333	2046	1466.28
TR158694_c0_g1_i1	3	0.00465333	414	7246.38
TR141645_c0_g1_i2	3	0.00465333	1677	1788.91
TR81249_c0_g4_i1	3	0.00465333	386	7772.02
TR99098_c0_g1_i1	3	0.00465333	4503	666.223
TR62617_c3_g1_i2	3	0.00465333	3573	839.631
TR180329_c1_g4_i3	3	0.00465333	1441	2081.89
TR142603_c0_g1_i1	3	0.00465333	412	7281.55
TR81457_c1_g3_i1	3	0.00465333	654	4587.16
TR56615_c1_g1_i1	3	0.00465333	265	11320.8
TR167005_c9_g2_i11	3	0.00465333	2807	1068.76
TR62659_c2_g1_i1	3	0.00465333	7211	416.031
TR41708_c4_g1_i4	3	0.00465333	1345	2230.48
TR4731_c0_g1_i1	3	0.00465333	1046	2868.07
TR184789_c2_g1_i1	3	0.00465333	5279	568.289
TR180971_c0_g3_i2	3	0.00465333	1563	1919.39
TR156534_c0_g1_i9	3	0.00465333	1751	1713.31
TR51132_c0_g1_i1	3	0.00465333	682	4398.83
TR194481_c0_g1_i4	3	0.00465333	5279	568.289
TR46428_c0_g1_i1	3	0.00465333	1860	1612.9
TR152421_c2_g1_i1	3	0.00465333	715	4195.8
TR133405_c0_g1_i1	3	0.00465333	383	7832.9
TR129469_c0_g3_i1	3	0.00465333	945	3174.6
TR167005_c8_g1_i1	3	0.00465333	3610	831.025
TR198810_c0_g1_i2	3	0.00465333	1164	2577.32
TR141435_c0_g1_i1	3	0.00465333	419	7159.9
TR50856_c1_g5_i2	3	0.00465333	2136	1404.49
TR141894_c0_g1_i1	3	0.00465333	1053	2849
TR195419_c0_g1_i1	3	0.00465333	1087	2759.89
TR9545_c1_g2_i1	3	0.00465333	1200	2500
TR123760_c0_g1_i4	3	0.00465333	2040	1470.59
TR171202_c0_g1_i1	3	0.00465333	573	5235.6
TR192490_c1_g1_i2	3	0.00465333	1067	2811.62
TR173404_c2_g1_i2	3	0.00465333	2992	1002.67
TR166261_c4_g5_i1	3	0.00465333	1249	2401.92
TR171550_c1_g10_i1	3	0.00465333	263	11406.8
TR17055_c0_g1_i1	3	0.00465333	2138	1403.18
TR87414_c0_g1_i1	3	0.00465333	795	3773.58
TR124720_c0_g1_i1	3	0.00465333	1642	1827.04
TR115700_c0_g1_i1	3	0.00465333	283	10600.7
TR123721_c0_g1_i1	3	0.00465333	866	3464.2
TR155077_c0_g1_i1	3	0.00465333	520	5769.23
TR116705_c0_g1_i1	3	0.00465333	302	9933.77
TR83071_c8_g1_i1	3	0.00465333	1419	2114.16
TR57084_c0_g1_i1	3	0.00465333	2885	1039.86
TR12417_c0_g1_i1	3	0.00465333	1404	2136.75
TR90129_c1_g1_i1	3	0.00465333	543	5524.86
TR190061_c0_g1_i2	3	0.00465333	2343	1280.41
TR182291_c0_g1_i1	3	0.00465333	341	8797.65
TR73507_c0_g1_i1	3	0.00465333	3183	942.507
TR152626_c0_g1_i1	3	0.00465333	469	6396.59
TR28664_c0_g1_i1	3	0.00465333	1076	2788.1
TR18063_c0_g1_i1	3	0.00465333	2254	1330.97
TR5209_c0_g2_i1	3	0.00465333	816	3676.47
TR3693_c0_g1_i1	3	0.00465333	3184	942.211
TR67258_c4_g3_i2	3	0.00465333	1965	1526.72
TR121118_c1_g1_i1	3	0.00465333	1386	2164.5
TR57183_c0_g1_i1	3	0.00465333	833	3601.44
TR177637_c0_g1_i1	3	0.00465333	845	3550.3
TR87466_c0_g2_i1	3	0.00465333	1441	2081.89
TR50856_c1_g5_i1	3	0.00465333	2254	1330.97
TR43562_c0_g2_i1	3	0.00465333	2172	1381.22
TR111757_c0_g1_i1	3	0.00465333	1723	1741.15
TR199880_c5_g1_i1	3	0.00465333	1610	1863.35
TR187888_c0_g1_i1	3	0.00465333	3417	877.963
TR86220_c1_g1_i3	3	0.00465333	1935	1550.39
TR62007_c1_g1_i8	3	0.00465333	3089	971.188
TR85637_c3_g1_i3	3	0.00465333	1504	1994.68
TR192708_c2_g1_i2	3	0.00465333	565	5309.73
TR6234_c0_g1_i1	3	0.00465333	875	3428.57
TR38717_c0_g3_i1	3	0.00465333	439	6833.71
TR42136_c0_g2_i1	3	0.00465333	1016	2952.76
TR164133_c0_g1_i1	3	0.00465333	1332	2252.25
TR16404_c0_g1_i1	3	0.00465333	662	4531.72
TR200761_c0_g1_i1	3	0.00465333	1084	2767.53
TR196429_c0_g2_i2	3	0.00465333	3110	964.63
TR169219_c0_g1_i1	3	0.00465333	655	4580.15
TR28994_c3_g5_i2	3	0.00465333	2816	1065.34
TR145222_c1_g1_i1	3	0.00465333	387	7751.94
TR97396_c0_g1_i1	3	0.00465333	1074	2793.3
TR125999_c0_g1_i2	3	0.00465333	2604	1152.07
TR84601_c1_g1_i1	3	0.00465333	910	3296.7
TR25161_c1_g1_i1	3	0.00465333	2728	1099.71
TR120543_c0_g1_i1	3	0.00465333	873	3436.43
TR28028_c6_g1_i1	3	0.00465333	1615	1857.59
TR17646_c0_g3_i1	3	0.00465333	876	3424.66
TR37434_c0_g1_i1	3	0.00465333	1048	2862.6
TR6508_c0_g2_i1	3	0.00465333	497	6036.22
TR166297_c1_g4_i3	3	0.00465333	1810	1657.46
TR18689_c4_g20_i1	3	0.00465333	1659	1808.32
TR153432_c0_g1_i1	3	0.00465333	1208	2483.44
TR161897_c0_g1_i1	3	0.00465333	586	5119.45
TR187943_c0_g1_i1	3	0.00465333	374	8021.39
TR197799_c5_g2_i7	3	0.00465333	4395	682.594
TR193179_c0_g5_i1	3	0.00465333	3367	891.001
TR73941_c0_g1_i1	3	0.00465333	422	7109
TR17652_c0_g1_i1	3	0.00465333	515	5825.24
TR38047_c1_g1_i1	3	0.00465333	328	9146.34
TR159699_c0_g1_i1	3	0.00465333	1015	2955.67
TR195120_c0_g1_i1	3	0.00465333	1959	1531.39
TR70773_c0_g1_i3	3	0.00465333	4469	671.291
TR87560_c0_g1_i1	3	0.00465333	494	6072.87
TR156534_c0_g1_i6	3	0.00465333	2441	1229
TR153956_c0_g1_i1	3	0.00465333	1040	2884.62
TR156534_c0_g1_i13	3	0.00465333	3389	885.217
TR70141_c0_g1_i1	3	0.00465333	3333	900.09
TR104733_c2_g4_i2	3	0.00465333	4526	662.837
TR28492_c0_g1_i2	3	0.00465333	2316	1295.34
TR125413_c9_g6_i1	3	0.00465333	234	12820.5
TR4882_c0_g1_i1	3	0.00465333	2304	1302.08
TR86292_c0_g1_i5	3	0.00465333	970	3092.78
TR40714_c0_g1_i2	3	0.00465333	1160	2586.21
TR138845_c0_g1_i1	3	0.00465333	1186	2529.51
TR41443_c0_g1_i1	3	0.00465333	491	6109.98
TR127505_c0_g4_i2	3	0.00465333	1865	1608.58
TR157759_c0_g2_i1	3	0.00465333	882	3401.36
TR149635_c0_g1_i1	3	0.00465333	620	4838.71
TR107816_c8_g2_i7	3	0.00465333	1365	2197.8
TR25479_c0_g1_i3	3	0.00465333	1476	2032.52
TR2025_c0_g1_i1	3	0.00465333	2513	1193.79
TR81457_c1_g5_i1	3	0.00465333	324	9259.26
TR107908_c0_g1_i1	3	0.00465333	421	7125.89
TR30178_c0_g1_i1	3	0.00465333	678	4424.78
TR70862_c0_g1_i8	3	0.00465333	1985	1511.34
TR118316_c1_g1_i1	3	0.00465333	1628	1842.75
TR131289_c0_g1_i2	3	0.00465333	1300	2307.69
TR145783_c0_g2_i1	3	0.00465333	583	5145.8
TR69027_c0_g1_i2	3	0.00465333	1621	1850.71
TR61343_c0_g1_i1	3	0.00465333	333	9009.01
TR28707_c0_g2_i1	3	0.00465333	566	5300.35
TR72789_c0_g3_i1	3	0.00465333	888	3378.38
TR180329_c1_g4_i1	3	0.00465333	1241	2417.41
TR98093_c0_g1_i1	3	0.00465333	1316	2279.64
TR172353_c0_g2_i1	3	0.00465333	1069	2806.36
TR84749_c0_g2_i1	3	0.00465333	363	8264.46
TR68728_c0_g1_i1	3	0.00465333	513	5847.95
TR52195_c2_g1_i1	3	0.00465333	3851	779.018
TR141952_c0_g1_i1	3	0.00465333	621	4830.92
TR166967_c2_g1_i1	3	0.00465333	1176	2551.02
TR34991_c0_g1_i1	3	0.00465333	1187	2527.38
TR1089_c0_g1_i1	3	0.00465333	2505	1197.6
TR34582_c0_g2_i1	3	0.00465333	565	5309.73
TR18814_c0_g1_i1	3	0.00465333	854	3512.88
TR191227_c4_g1_i1	3	0.00465333	796	3768.84
TR182388_c0_g1_i2	3	0.00465333	908	3303.96
TR3061_c0_g2_i1	3	0.00465333	381	7874.02
TR2899_c0_g2_i1	3	0.00465333	547	5484.46
TR81173_c0_g1_i1	3	0.00465333	488	6147.54
TR151254_c1_g2_i1	3	0.00465333	582	5154.64
TR126678_c0_g1_i2	3	0.00465333	395	7594.94
TR41874_c1_g10_i1	3	0.00465333	665	4511.28
TR201740_c0_g1_i1	3	0.00465333	3223	930.81
TR123917_c2_g4_i1	3	0.00465333	355	8450.7
TR57358_c0_g1_i1	3	0.00465333	534	5617.98
TR121528_c0_g4_i2	3	0.00465333	2751	1090.51
TR81977_c1_g1_i4	3	0.00465333	2434	1232.54
TR144511_c0_g3_i1	3	0.00465333	669	4484.3
TR188799_c2_g1_i1	3	0.00465333	3424	876.168
TR70954_c0_g1_i2	3	0.00465333	2215	1354.4
TR171560_c1_g1_i1	3	0.00465333	1374	2183.41
TR12620_c0_g1_i1	3	0.00465333	937	3201.71
TR3514_c0_g1_i1	3	0.00465333	333	9009.01
TR147855_c1_g1_i2	3	0.00465333	3196	938.673
TR19496_c4_g1_i1	3	0.00465333	243	12345.7
TR57084_c0_g1_i2	3	0.00465333	2921	1027.05
TR45851_c1_g2_i1	3	0.00465333	913	3285.87
TR38383_c0_g1_i2	3	0.00465333	3340	898.204
TR166808_c0_g2_i1	3	0.00465333	1933	1551.99
TR171652_c0_g1_i1	3	0.00465333	1185	2531.65
TR52714_c0_g2_i1	3	0.00465333	2717	1104.16
TR52724_c0_g1_i2	3	0.00465333	1164	2577.32
TR140642_c1_g1_i1	3	0.00465333	297	10101
TR168879_c1_g1_i1	3	0.00465333	2881	1041.31
TR47217_c6_g3_i1	3	0.00465333	1107	2710.03
TR123589_c1_g1_i2	3	0.00465333	3928	763.747
TR4120_c0_g1_i1	3	0.00465333	658	4559.27
TR158733_c0_g1_i4	3	0.00465333	1203	2493.77
TR14944_c0_g1_i1	3	0.00465333	684	4385.96
TR58426_c0_g1_i2	3	0.00465333	2638	1137.23
TR61949_c0_g1_i1	3	0.00465333	1735	1729.11
TR101441_c0_g1_i3	3	0.00465333	1406	2133.71
TR34913_c0_g1_i1	3	0.00465333	644	4658.39
TR107396_c0_g2_i1	3	0.00465333	981	3058.1
TR162146_c1_g7_i5	3	0.00465333	2446	1226.49
TR129324_c0_g1_i1	3	0.00465333	429	6993.01
TR158643_c1_g6_i5	3	0.00465333	1386	2164.5
TR137407_c0_g1_i1	3	0.00465333	1860	1612.9
TR146658_c0_g2_i1	3	0.00465333	388	7731.96
TR3703_c0_g2_i1	3	0.00465333	241	12448.1
TR167667_c6_g37_i2	3	0.00465333	746	4021.45
TR24995_c0_g2_i1	3	0.00465333	1591	1885.61
TR28100_c0_g1_i1	3	0.00465333	437	6864.99
TR138845_c0_g1_i3	3	0.00465333	1274	2354.79
TR46224_c0_g2_i1	3	0.00465333	633	4739.34
TR58648_c0_g2_i1	3	0.00465333	366	8196.72
TR125874_c1_g1_i1	3	0.00465333	393	7633.59
TR172353_c0_g12_i1	3	0.00465333	1072	2798.51
TR33346_c1_g1_i3	3	0.00465333	1367	2194.59
TR179613_c0_g1_i1	3	0.00465333	2741	1094.49
TR160534_c1_g1_i2	3	0.00465333	3064	979.112
TR144439_c0_g1_i1	3	0.00465333	769	3901.17
TR161071_c0_g1_i1	3	0.00465333	409	7334.96
TR91941_c0_g1_i1	3	0.00465333	1826	1642.94
TR77429_c0_g1_i1	3	0.00465333	1683	1782.53
TR100194_c0_g1_i1	3	0.00465333	1593	1883.24
TR43759_c0_g1_i1	3	0.00465333	424	7075.47
TR30178_c0_g2_i1	3	0.00465333	660	4545.45
TR97384_c0_g1_i1	3	0.00465333	1419	2114.16
TR2366_c1_g2_i1	3	0.00465333	1253	2394.25
TR172353_c0_g4_i1	3	0.00465333	1072	2798.51
TR144516_c0_g1_i1	3	0.00465333	956	3138.08
TR196756_c1_g1_i1	3	0.00465333	2137	1403.84
TR124476_c0_g1_i1	3	0.00465333	625	4800
TR166516_c0_g1_i1	3	0.00465333	626	4792.33
TR89666_c1_g1_i1	3	0.00465333	1358	2209.13
TR6905_c7_g2_i1	3	0.00465333	1463	2050.58
TR100451_c0_g3_i1	3	0.00465333	289	10380.6
TR142216_c0_g1_i1	3	0.00465333	666	4504.5
TR3966_c3_g1_i4	3	0.00465333	2458	1220.5
TR142915_c0_g1_i1	3	0.00465333	1387	2162.94
TR160005_c0_g1_i10	3	0.00465333	3298	909.642
TR43106_c2_g2_i1	3	0.00465333	1373	2185
TR128502_c0_g1_i1	3	0.00465333	1169	2566.3
TR111699_c1_g1_i1	3	0.00465333	2352	1275.51
TR199712_c1_g1_i2	3	0.00465333	5613	534.474
TR4120_c0_g1_i3	3	0.00465333	640	4687.5
TR50810_c1_g2_i1	3	0.00465333	642	4672.9
TR26582_c0_g2_i1	3	0.00465333	457	6564.55
TR28707_c0_g1_i1	3	0.00465333	567	5291.01
TR156346_c0_g1_i1	3	0.00465333	566	5300.35
TR27402_c1_g1_i1	3	0.00465333	715	4195.8
TR12289_c0_g1_i1	3	0.00465333	4351	689.497
TR20190_c0_g1_i1	3	0.00465333	1652	1815.98
TR113711_c0_g1_i1	3	0.00465333	387	7751.94
TR167913_c0_g1_i2	3	0.00465333	1237	2425.22
TR50281_c0_g1_i1	3	0.00465333	687	4366.81
TR6008_c0_g2_i4	3	0.00465333	2036	1473.48
TR183533_c0_g1_i1	3	0.00465333	1506	1992.03
TR73485_c4_g2_i7	3	0.00465333	1977	1517.45
TR95071_c2_g1_i4	3	0.00465333	1887	1589.83
TR134192_c0_g1_i1	3	0.00465333	1837	1633.1
TR7078_c1_g1_i4	3	0.00465333	2263	1325.67
TR9951_c1_g1_i1	3	0.00465333	463	6479.48
TR133838_c0_g2_i1	3	0.00465333	411	7299.27
[truncated: 45,642 more rows]
