# Supplementary material for: High-throughput SSR marker development and its application in a centipedegrass (Eremochloa ophiuroides (Munro) Hack.) genetic diversity analysis
Source: PLoS One. 2018 Aug 22;13(8):e0202605. doi: 10.1371/journal.pone.0202605 (PMC6105027; doi:10.1371/journal.pone.0202605)
Supplement: S2 Table — (XLSX) [file pone.0202605.s003.xlsx]

## Sheet: Sheet1
S2 Table. Statistics of SSR motif (mer) types of E. ophiuroides
Motif (-mer)	Total	Percentage	DWF_expect
3	33614	52.139	0.121201
2	28783	44.6456	101.766
4	1399	2.17	0.000153605
6	331	0.513417	8.8208e-11
5	317	0.491702	1.76025e-07
9	12	0.0186133	1.22054e-19
7	5	0.00775555	8.77522e-14
8	5	0.00775555	4.28504e-17
10	4	0.00620444	5.10832e-23
