# Supplementary material for: High-throughput SSR marker development and its application in a centipedegrass (Eremochloa ophiuroides (Munro) Hack.) genetic diversity analysis
Source: PLoS One. 2018 Aug 22;13(8):e0202605. doi: 10.1371/journal.pone.0202605 (PMC6105027; doi:10.1371/journal.pone.0202605)
Supplement: S3 Table — (XLSX) [file pone.0202605.s004.xlsx]

## Sheet: Sheet1
S3 Table. Statistics of grouped SSR motif units of E. ophiuroides
Grouped_Motif	Total	Percentage
AG/CT	5774	8.9561
GA/TC	5362	8.31705
TG/CA	4746	7.36156
AC/GT	4353	6.75198
GCC/GGC	3674	5.69877
CGC/GCG	3613	5.60416
CGG/CCG	3210	4.97906
TA/TA	2905	4.50597
CAA/TTG	2708	4.2004
AT/AT	2686	4.16628
ACA/TGT	1905	2.95486
CTG/CAG	1650	2.55933
TGC/GCA	1644	2.55002
GC/GC	1585	2.45851
AAC/GTT	1511	2.34373
CG/CG	1372	2.12812
GCT/AGC	1326	2.05677
GAG/CTC	1110	1.72173
TCC/GGA	1019	1.58058
GAC/GTC	993	1.54025
TCG/CGA	936	1.45184
CCT/AGG	859	1.3324
TGG/CCA	755	1.17109
TTC/GAA	686	1.06406
CGT/ACG	679	1.0532
TGA/TCA	673	1.0439
GAT/ATC	637	0.988056
GTG/CAC	627	0.972545
AAG/CTT	621	0.963239
CAT/ATG	553	0.857763
GGT/ACC	553	0.857763
TCT/AGA	495	0.767799
ATT/AAT	341	0.528928
TAT/ATA	278	0.431208
TAA/TTA	230	0.356755
GTA/TAC	139	0.215604
TAG/CTA	117	0.18148
AGT/ACT	72	0.11168
CTTT/AAAG	65	0.100822
AAAT/ATTT	63	0.0977199
GAAA/TTTC	62	0.0961688
GGAG/CTCC	36	0.0558399
TTTA/TAAA	29	0.0449822
GATG/CATC	27	0.0418799
AGAC/GTCT	27	0.0418799
CTAT/ATAG	25	0.0387777
TGCG/CGCA	25	0.0387777
GCCA/TGGC	25	0.0387777
ATAA/TTAT	24	0.0372266
TACA/TGTA	24	0.0372266
AAGA/TCTT	24	0.0372266
ATGT/ACAT	23	0.0356755
AGAA/TTCT	23	0.0356755
TATG/CATA	22	0.0341244
AATA/TATT	22	0.0341244
CTGT/ACAG	21	0.0325733
TGAA/TTCA	20	0.0310222
GCCT/AGGC	20	0.0310222
GAGG/CCTC	20	0.0310222
ATCT/AGAT	19	0.0294711
TTCC/GGAA	19	0.0294711
TGGA/TCCA	19	0.0294711
CATT/AATG	18	0.02792
GAAG/CTTC	18	0.02792
AAAC/GTTT	18	0.02792
AGCG/CGCT	18	0.02792
CTGC/GCAG	18	0.02792
CAGC/GCTG	17	0.0263689
GGAAT/ATTCC	16	0.0248177
GGCG/CGCC	16	0.0248177
GATC/GATC	16	0.0248177
GCAC/GTGC	16	0.0248177
CAAA/TTTG	15	0.0232666
ACTC/GAGT	15	0.0232666
GCGA/TCGC	14	0.0217155
CTCG/CGAG	14	0.0217155
CCCTC/GAGGG	14	0.0217155
GACA/TGTC	14	0.0217155
GAGC/GCTC	13	0.0201644
GGAT/ATCC	13	0.0201644
CCGC/GCGG	13	0.0201644
GGCC/GGCC	13	0.0201644
ACAA/TTGT	12	0.0186133
GATA/TATC	12	0.0186133
CAGA/TCTG	12	0.0186133
ATGG/CCAT	12	0.0186133
ACTG/CAGT	11	0.0170622
GTAT/ATAC	11	0.0170622
AGTG/CACT	11	0.0170622
CTCA/TGAG	11	0.0170622
TCCC/GGGA	11	0.0170622
TCAT/ATGA	11	0.0170622
ACGA/TCGT	11	0.0170622
TCCT/AGGA	10	0.0155111
GGCT/AGCC	10	0.0155111
TTAA/TTAA	10	0.0155111
GCAACA/TGTTGC	10	0.0155111
CCCT/AGGG	10	0.0155111
ATTA/TAAT	9	0.01396
AACAAG/CTTGTT	9	0.01396
CGTG/CACG	9	0.01396
TGTT/AACA	9	0.01396
AGCT/AGCT	9	0.01396
GGCA/TGCC	8	0.0124089
TCTTT/AAAGA	8	0.0124089
GTCA/TGAC	8	0.0124089
AATC/GATT	8	0.0124089
TCAC/GTGA	8	0.0124089
GAAAA/TTTTC	8	0.0124089
CCGT/ACGG	8	0.0124089
CAACAG/CTGTTG	8	0.0124089
AGTC/GACT	8	0.0124089
CTTTT/AAAAG	8	0.0124089
TCTA/TAGA	8	0.0124089
GAAT/ATTC	8	0.0124089
CATG/CATG	8	0.0124089
CTGG/CCAG	7	0.0108578
TTGG/CCAA	7	0.0108578
CCACAA/TTGTGG	7	0.0108578
GGCTCC/GGAGCC	7	0.0108578
GATTGA/TCAATC	6	0.00930665
AATT/AATT	6	0.00930665
CAACCA/TGGTTG	6	0.00930665
CGAT/ATCG	6	0.00930665
ACTGCA/TGCAGT	6	0.00930665
AAAAC/GTTTT	6	0.00930665
GACGAG/CTCGTC	6	0.00930665
CTGCC/GGCAG	6	0.00930665
GCTA/TAGC	6	0.00930665
GCAA/TTGC	6	0.00930665
CAAT/ATTG	5	0.00775555
ACACA/TGTGT	5	0.00775555
GTGCTG/CAGCAC	5	0.00775555
GTCCA/TGGAC	5	0.00775555
TTTTA/TAAAA	5	0.00775555
ATTTT/AAAAT	5	0.00775555
TGCA/TGCA	5	0.00775555
AACG/CGTT	5	0.00775555
CCTCA/TGAGG	5	0.00775555
CTAC/GTAG	5	0.00775555
GAGGT/ACCTC	5	0.00775555
GTCCTC/GAGGAC	5	0.00775555
TAATT/AATTA	5	0.00775555
AAGG/CCTT	5	0.00775555
GCCGGG/CCCGGC	5	0.00775555
TTATT/AATAA	5	0.00775555
GACG/CGTC	5	0.00775555
CGGC/GCCG	5	0.00775555
AGTAGC/GCTACT	4	0.00620444
AAACA/TGTTT	4	0.00620444
TGGT/ACCA	4	0.00620444
GGTACA/TGTACC	4	0.00620444
TCGA/TCGA	4	0.00620444
AATGG/CCATT	4	0.00620444
TCAA/TTGA	4	0.00620444
GGCGGA/TCCGCC	4	0.00620444
CCAC/GTGG	4	0.00620444
AGAGG/CCTCT	4	0.00620444
CGGCG/CGCCG	4	0.00620444
TGGTA/TACCA	4	0.00620444
CCCG/CGGG	4	0.00620444
CCTG/CAGG	4	0.00620444
GGAGA/TCTCC	4	0.00620444
CTCTTC/GAAGAG	4	0.00620444
GGAGGC/GCCTCC	4	0.00620444
CCACG/CGTGG	4	0.00620444
TAAC/GTTA	4	0.00620444
TGAT/ATCA	4	0.00620444
TGCT/AGCA	4	0.00620444
CTGA/TCAG	4	0.00620444
TCCGAC/GTCGGA	3	0.00465333
GGCGGT/ACCGCC	3	0.00465333
TTTGT/ACAAA	3	0.00465333
CCGG/CCGG	3	0.00465333
CTCCTT/AAGGAG	3	0.00465333
GGGTCC/GGACCC	3	0.00465333
GTTTG/CAAAC	3	0.00465333
CCGA/TCGG	3	0.00465333
CCTCGT/ACGAGG	3	0.00465333
AAGAA/TTCTT	3	0.00465333
AGGGG/CCCCT	3	0.00465333
GAGTT/AACTC	3	0.00465333
TTTCA/TGAAA	3	0.00465333
CCAGGA/TCCTGG	3	0.00465333
CTAG/CTAG	3	0.00465333
ACAAAA/TTTTGT	3	0.00465333
GATGCAGTGC/GCACTGCATC	3	0.00465333
TGATC/GATCA	3	0.00465333
GAGGA/TCCTC	3	0.00465333
GCATTG/CAATGC	3	0.00465333
CTGCA/TGCAG	3	0.00465333
AACAGC/GCTGTT	3	0.00465333
AGAGA/TCTCT	3	0.00465333
GTTTC/GAAAC	3	0.00465333
TTTTG/CAAAA	3	0.00465333
GCAT/ATGC	3	0.00465333
CTTCC/GGAAG	3	0.00465333
TGTGTT/AACACA	3	0.00465333
CTGAAC/GTTCAG	3	0.00465333
GCGGGG/CCCCGC	3	0.00465333
CGTCCT/AGGACG	3	0.00465333
TTCG/CGAA	3	0.00465333
ATAAT/ATTAT	3	0.00465333
CCTCC/GGAGG	3	0.00465333
TATATG/CATATA	3	0.00465333
GGAC/GTCC	3	0.00465333
AGAAGG/CCTTCT	3	0.00465333
CACGCA/TGCGTG	3	0.00465333
CCTGCT/AGCAGG	3	0.00465333
GAAGG/CCTTC	3	0.00465333
ACGGCG/CGCCGT	3	0.00465333
GACC/GGTC	3	0.00465333
GAGAG/CTCTC	3	0.00465333
GTTC/GAAC	3	0.00465333
AATCT/AGATT	3	0.00465333
GCGT/ACGC	3	0.00465333
CGCCCC/GGGGCG	3	0.00465333
GGGCG/CGCCC	3	0.00465333
GGTGGC/GCCACC	2	0.00310222
CACCC/GGGTG	2	0.00310222
CATGGG/CCCATG	2	0.00310222
TTTGTT/AACAAA	2	0.00310222
GTGACA/TGTCAC	2	0.00310222
AGCCGG/CCGGCT	2	0.00310222
TACG/CGTA	2	0.00310222
ATATA/TATAT	2	0.00310222
AGGACC/GGTCCT	2	0.00310222
CTATA/TATAG	2	0.00310222
AACCCTA/TAGGGTT	2	0.00310222
TCCTCT/AGAGGA	2	0.00310222
TTCTC/GAGAA	2	0.00310222
GCTCCCT/AGGGAGC	2	0.00310222
AGGAAG/CTTCCT	2	0.00310222
CGATGG/CCATCG	2	0.00310222
AAAAAC/GTTTTT	2	0.00310222
GTGGCT/AGCCAC	2	0.00310222
TTATA/TATAA	2	0.00310222
CAGCAA/TTGCTG	2	0.00310222
ATAGA/TCTAT	2	0.00310222
GAGCA/TGCTC	2	0.00310222
TTTGA/TCAAA	2	0.00310222
CCGGAG/CTCCGG	2	0.00310222
CGTCTG/CAGACG	2	0.00310222
TCACC/GGTGA	2	0.00310222
GAGAAG/CTTCTC	2	0.00310222
CGGA/TCCG	2	0.00310222
CTTG/CAAG	2	0.00310222
AACT/AGTT	2	0.00310222
GGGGC/GCCCC	2	0.00310222
CGTGA/TCACG	2	0.00310222
CAGCAT/ATGCTG	2	0.00310222
GGTTCA/TGAACC	2	0.00310222
GTCAG/CTGAC	2	0.00310222
AGCCC/GGGCT	2	0.00310222
TTTTTG/CAAAAA	2	0.00310222
CCGACG/CGTCGG	2	0.00310222
TGCTG/CAGCA	2	0.00310222
GGAAA/TTTCC	2	0.00310222
GAGTCA/TGACTC	2	0.00310222
TCTTC/GAAGA	2	0.00310222
ACACC/GGTGT	2	0.00310222
CTCCC/GGGAG	2	0.00310222
CCCTCT/AGAGGG	2	0.00310222
GCCGTC/GACGGC	2	0.00310222
ACCC/GGGT	2	0.00310222
TGATT/AATCA	2	0.00310222
CATCA/TGATG	2	0.00310222
TGCTGT/ACAGCA	2	0.00310222
GGGGT/ACCCC	2	0.00310222
CCCTT/AAGGG	2	0.00310222
GGCAGC/GCTGCC	2	0.00310222
GTTG/CAAC	2	0.00310222
CAGCGG/CCGCTG	2	0.00310222
CACC/GGTG	2	0.00310222
TGGAA/TTCCA	2	0.00310222
CAACCG/CGGTTG	2	0.00310222
TAGG/CCTA	2	0.00310222
GATGC/GCATC	2	0.00310222
AGATTG/CAATCT	2	0.00310222
CCAATG/CATTGG	2	0.00310222
GCGTTG/CAACGC	2	0.00310222
GGGGCA/TGCCCC	2	0.00310222
TTTTCT/AGAAAA	2	0.00310222
GTGCGT/ACGCAC	2	0.00310222
TGGGA/TCCCA	2	0.00310222
GCGAT/ATCGC	2	0.00310222
ACAAG/CTTGT	2	0.00310222
CTGTGA/TCACAG	2	0.00310222
AGGAG/CTCCT	2	0.00310222
GCCATC/GATGGC	2	0.00310222
CACCA/TGGTG	2	0.00310222
CCGGG/CCCGG	2	0.00310222
GCACT/AGTGC	2	0.00310222
TGCGGG/CCCGCA	2	0.00310222
GGCCC/GGGCC	2	0.00310222
AGTTGC/GCAACT	2	0.00310222
ATCTCC/GGAGAT	2	0.00310222
GCACA/TGTGC	1	0.00155111
CCTGCA/TGCAGG	1	0.00155111
GAGCT/AGCTC	1	0.00155111
GCCCAT/ATGGGC	1	0.00155111
TCAGCA/TGCTGA	1	0.00155111
TGCTGG/CCAGCA	1	0.00155111
GATGGT/ACCATC	1	0.00155111
CGTTGC/GCAACG	1	0.00155111
GGCGGG/CCCGCC	1	0.00155111
CGAAA/TTTCG	1	0.00155111
GGCGTG/CACGCC	1	0.00155111
TCTCCG/CGGAGA	1	0.00155111
TTTTTC/GAAAAA	1	0.00155111
ACTCC/GGAGT	1	0.00155111
TGAGGC/GCCTCA	1	0.00155111
GGTAGCAAT/ATTGCTACC	1	0.00155111
TCTTCA/TGAAGA	1	0.00155111
CAGGAG/CTCCTG	1	0.00155111
GCGGC/GCCGC	1	0.00155111
TTTCCG/CGGAAA	1	0.00155111
GAGGC/GCCTC	1	0.00155111
AAGC/GCTT	1	0.00155111
TGCTGCTCC/GGAGCAGCA	1	0.00155111
TGCGT/ACGCA	1	0.00155111
GCGCC/GGCGC	1	0.00155111
TCGTGC/GCACGA	1	0.00155111
CCGAA/TTCGG	1	0.00155111
AAGGC/GCCTT	1	0.00155111
CTACG/CGTAG	1	0.00155111
AGGGAG/CTCCCT	1	0.00155111
TGTCTC/GAGACA	1	0.00155111
CCTCG/CGAGG	1	0.00155111
TCGCCC/GGGCGA	1	0.00155111
GCTGGT/ACCAGC	1	0.00155111
TCTTCG/CGAAGA	1	0.00155111
CGACT/AGTCG	1	0.00155111
GCACCAGCT/AGCTGGTGC	1	0.00155111
TTGCG/CGCAA	1	0.00155111
GGTTGT/ACAACC	1	0.00155111
AACCA/TGGTT	1	0.00155111
GATGTT/AACATC	1	0.00155111
GACAAAAC/GTTTTGTC	1	0.00155111
CTAA/TTAG	1	0.00155111
GGGAC/GTCCC	1	0.00155111
CGCACC/GGTGCG	1	0.00155111
CGAGTC/GACTCG	1	0.00155111
ACCCTGGGG/CCCCAGGGT	1	0.00155111
AGCAG/CTGCT	1	0.00155111
CCAAA/TTTGG	1	0.00155111
AGGCAG/CTGCCT	1	0.00155111
CAGTGC/GCACTG	1	0.00155111
CGCCT/AGGCG	1	0.00155111
TTGATT/AATCAA	1	0.00155111
AAGAC/GTCTT	1	0.00155111
GGTGCT/AGCACC	1	0.00155111
TGTGTA/TACACA	1	0.00155111
ATGATA/TATCAT	1	0.00155111
GCTGTTGTT/AACAACAGC	1	0.00155111
AGAAA/TTTCT	1	0.00155111
TATTT/AAATA	1	0.00155111
TGCCG/CGGCA	1	0.00155111
CTGCCC/GGGCAG	1	0.00155111
GTGGC/GCCAC	1	0.00155111
GCATT/AATGC	1	0.00155111
GAGTTG/CAACTC	1	0.00155111
CCAAGACCG/CGGTCTTGG	1	0.00155111
CCGCCA/TGGCGG	1	0.00155111
ACCG/CGGT	1	0.00155111
TTGCGG/CCGCAA	1	0.00155111
CTGGAG/CTCCAG	1	0.00155111
CTGCAC/GTGCAG	1	0.00155111
TAATG/CATTA	1	0.00155111
GGCGG/CCGCC	1	0.00155111
GTAAT/ATTAC	1	0.00155111
GCTCCGCTCT/AGAGCGGAGC	1	0.00155111
ACACGA/TCGTGT	1	0.00155111
GCGGCA/TGCCGC	1	0.00155111
CGTTGG/CCAACG	1	0.00155111
CACCGG/CCGGTG	1	0.00155111
AAGCT/AGCTT	1	0.00155111
CAGTTG/CAACTG	1	0.00155111
CACAAT/ATTGTG	1	0.00155111
TCACAA/TTGTGA	1	0.00155111
TCCTT/AAGGA	1	0.00155111
GCACC/GGTGC	1	0.00155111
GGGGGC/GCCCCC	1	0.00155111
AAGCA/TGCTT	1	0.00155111
CTGCTC/GAGCAG	1	0.00155111
CCCTTG/CAAGGG	1	0.00155111
CATGCCACC/GGTGGCATG	1	0.00155111
AGGGTT/AACCCT	1	0.00155111
TCTGGT/ACCAGA	1	0.00155111
CTGGTT/AACCAG	1	0.00155111
CGCCTG/CAGGCG	1	0.00155111
GTTCTT/AAGAAC	1	0.00155111
GGCGT/ACGCC	1	0.00155111
AACAA/TTGTT	1	0.00155111
CCCCG/CGGGG	1	0.00155111
GTGGTTGTT/AACAACCAC	1	0.00155111
TCCTGC/GCAGGA	1	0.00155111
CCTGCTCT/AGAGCAGG	1	0.00155111
GGAGTG/CACTCC	1	0.00155111
ACGGCT/AGCCGT	1	0.00155111
CACTAG/CTAGTG	1	0.00155111
GGGAGA/TCTCCC	1	0.00155111
GTGGCG/CGCCAC	1	0.00155111
GCGGCGGAG/CTCCGCCGC	1	0.00155111
CACGAT/ATCGTG	1	0.00155111
TAGTAA/TTACTA	1	0.00155111
AATGTTTA/TAAACATT	1	0.00155111
TCCACC/GGTGGA	1	0.00155111
CCAGAA/TTCTGG	1	0.00155111
AGAGGAAGA/TCTTCCTCT	1	0.00155111
AAAGAA/TTCTTT	1	0.00155111
CGCTC/GAGCG	1	0.00155111
AGGAGA/TCTCCT	1	0.00155111
CTCGC/GCGAG	1	0.00155111
TTGTG/CACAA	1	0.00155111
AAAAAT/ATTTTT	1	0.00155111
GTTGGA/TCCAAC	1	0.00155111
CACTGG/CCAGTG	1	0.00155111
CGGAGG/CCTCCG	1	0.00155111
ATATT/AATAT	1	0.00155111
CTCAC/GTGAG	1	0.00155111
GAATG/CATTC	1	0.00155111
TACT/AGTA	1	0.00155111
AGAAT/ATTCT	1	0.00155111
AACCAC/GTGGTT	1	0.00155111
AAGAT/ATCTT	1	0.00155111
GGGAA/TTCCC	1	0.00155111
TCGCG/CGCGA	1	0.00155111
GTGATG/CATCAC	1	0.00155111
CTCCGC/GCGGAG	1	0.00155111
GGTA/TACC	1	0.00155111
CAATCG/CGATTG	1	0.00155111
CTCTT/AAGAG	1	0.00155111
CCGAAG/CTTCGG	1	0.00155111
CCGCG/CGCGG	1	0.00155111
TAATA/TATTA	1	0.00155111
AGGGA/TCCCT	1	0.00155111
ACGGGT/ACCCGT	1	0.00155111
CATTCA/TGAATG	1	0.00155111
TCGCA/TGCGA	1	0.00155111
CGCAGT/ACTGCG	1	0.00155111
ACCAGG/CCTGGT	1	0.00155111
TCCAA/TTGGA	1	0.00155111
CACCTT/AAGGTG	1	0.00155111
ACTA/TAGT	1	0.00155111
CAGCAGTC/GACTGCTG	1	0.00155111
AAACGG/CCGTTT	1	0.00155111
ATTTG/CAAAT	1	0.00155111
GATGCT/AGCATC	1	0.00155111
CCTCCC/GGGAGG	1	0.00155111
CACCAG/CTGGTG	1	0.00155111
ATGGA/TCCAT	1	0.00155111
TGTTGG/CCAACA	1	0.00155111
GAGGCG/CGCCTC	1	0.00155111
ATTTAAAC/GTTTAAAT	1	0.00155111
TAAAT/ATTTA	1	0.00155111
GTCG/CGAC	1	0.00155111
GGTTGC/GCAACC	1	0.00155111
CCGGTC/GACCGG	1	0.00155111
GACGAA/TTCGTC	1	0.00155111
TTTCTT/AAGAAA	1	0.00155111
CATCT/AGATG	1	0.00155111
ACGAGC/GCTCGT	1	0.00155111
GAAGGA/TCCTTC	1	0.00155111
ATCATT/AATGAT	1	0.00155111
TCGCC/GGCGA	1	0.00155111
CCGATG/CATCGG	1	0.00155111
GTGTT/AACAC	1	0.00155111
GCCCCG/CGGGGC	1	0.00155111
TGGAGC/GCTCCA	1	0.00155111
AAACC/GGTTT	1	0.00155111
CACAG/CTGTG	1	0.00155111
GGAGGG/CCCTCC	1	0.00155111
GCGCAAGCC/GGCTTGCGC	1	0.00155111
GGACGTC/GACGTCC	1	0.00155111
AATAG/CTATT	1	0.00155111
CACCAT/ATGGTG	1	0.00155111
CCACT/AGTGG	1	0.00155111
AGATTC/GAATCT	1	0.00155111
GCTGACGGA/TCCGTCAGC	1	0.00155111
GCGGT/ACCGC	1	0.00155111
GGAAAC/GTTTCC	1	0.00155111
GACTCT/AGAGTC	1	0.00155111
CTCCGT/ACGGAG	1	0.00155111
GGTTGA/TCAACC	1	0.00155111
total_above	total_above	total_above
485	64470	100
