# Supplementary material for: High-throughput SSR marker development and its application in a centipedegrass (Eremochloa ophiuroides (Munro) Hack.) genetic diversity analysis
Source: PLoS One. 2018 Aug 22;13(8):e0202605. doi: 10.1371/journal.pone.0202605 (PMC6105027; doi:10.1371/journal.pone.0202605)
Supplement: S4 Table — (XLSX) [file pone.0202605.s005.xlsx]

## Sheet: Sheet1
S4 Table. Statistics of SSR length of E. ophiuroides
SSR_loci_length	Total_loci	Percentage
15	17296	26.828
10	13212	20.4933
18	9563	14.8333
12	4303	6.67442
21	4259	6.60617
24	3420	5.30479
14	2583	4.00651
20	1783	2.76563
16	1746	2.70824
22	985	1.52784
30	783	1.21452
36	475	0.736777
28	360	0.558399
32	315	0.488599
27	305	0.473088
26	292	0.452924
34	283	0.438964
42	266	0.412595
25	243	0.376919
40	226	0.350551
38	221	0.342795
48	173	0.268342
33	166	0.257484
44	143	0.221809
46	104	0.161315
50	101	0.156662
54	92	0.142702
39	90	0.1396
60	86	0.133395
52	77	0.119435
56	65	0.100822
45	60	0.0930665
51	44	0.0682488
66	44	0.0682488
58	39	0.0604933
68	29	0.0449822
72	24	0.0372266
64	24	0.0372266
35	17	0.0263689
57	17	0.0263689
63	17	0.0263689
62	16	0.0248177
80	14	0.0217155
78	14	0.0217155
70	13	0.0201644
74	11	0.0170622
75	10	0.0155111
69	10	0.0155111
76	8	0.0124089
88	5	0.00775555
108	4	0.00620444
87	4	0.00620444
55	3	0.00465333
120	3	0.00465333
96	3	0.00465333
90	2	0.00310222
136	2	0.00310222
81	2	0.00310222
105	2	0.00310222
65	2	0.00310222
84	2	0.00310222
104	1	0.00155111
132	1	0.00155111
85	1	0.00155111
110	1	0.00155111
94	1	0.00155111
82	1	0.00155111
147	1	0.00155111
144	1	0.00155111
102	1	0.00155111
total_above	total_above	total_above
70	64470	100
