# Supplementary material for: High-throughput SSR marker development and its application in a centipedegrass (Eremochloa ophiuroides (Munro) Hack.) genetic diversity analysis
Source: PLoS One. 2018 Aug 22;13(8):e0202605. doi: 10.1371/journal.pone.0202605 (PMC6105027; doi:10.1371/journal.pone.0202605)
Supplement: S5 Table — (XLSX) [file pone.0202605.s006.xlsx]

## Sheet: Trinity.fasta.ssr
S5 Table. SSR markers developed from the de novo transcriptome sequence of E. ophiuroides
Sequence ID	SSR	Marker ID	Primer_left_sequence	Primer_left_Tm	Primer_right_sequence	Primer_right_Tm	Left_primer_position	Right_primer_position	Product_size
TR3_c0_g1_i1|1:595|46:60	(GGC)5	MK1	TCTCCCACGCCATGAACT	60.205	CTCGTTCAATTCCACCACCT	59.966	10	332	323
TR3_c0_g2_i1|1:595|46:60	(GGC)5	MK1	TCTCCCACGCCATGAACT	60.205	CTCGTTCAATTCCACCACCT	59.966	10	332	323
TR74_c0_g1_i1|1:528|61:78	(GA)9	MK10	GGTTTGCTCGTATCCATATGCT	60.359	TCGCCACTAACATGGATTGA	60.073	1	261	261
TR74_c0_g1_i2|1:278|61:78	(GA)9	MK10	GGTTTGCTCGTATCCATATGCT	60.359	TCGCCACTAACATGGATTGA	60.073	0	260	261
TR74_c0_g1_i3|1:278|61:78	(GA)9	MK10	GGTTTGCTCGTATCCATATGCT	60.359	TCGCCACTAACATGGATTGA	60.073	0	260	261
TR805_c2_g1_i1|1:469|206:220	(GCG)5	MK100	ATGCAAGAAAGGCAACAACC	60.118	GAGGTGGAGGCAGAGGAGTA	59.405	62	448	387
TR805_c2_g1_i1|1:469|379:396	(ACG)6	MK100	ATGCAAGAAAGGCAACAACC	60.118	GAGGTGGAGGCAGAGGAGTA	59.405	62	448	387
TR6141_c0_g2_i1|1:265|154:168	(GTA)5	MK1000	CCCCAAATCAATTTCATGGT	59.481	GTGGTTTCCCCACCTCTCTT	60.349	33	222	190
TR63726_c0_g1_i1|1:304|164:178	(CTA)5	MK10000	TGTCTGGCTTTCTCGTGATG	59.984	CATGCGAAGTGTAGCAGCAG	60.764	32	220	189
TR63726_c0_g1_i1|1:304|190:207	(CTG)6	MK10001	TGTCTGGCTTTCTCGTGATG	59.984	GCTAAACATTGTCAAGAACTACCAC	58.398	32	271	240
TR63726_c1_g1_i1|1:1469|945:964	(AGC)6	MK10002	CCACACACAGATGCACATGA	60.167	GCTTCTGGTTTCCATTCCAA	60.051	814	1212	399
TR63726_c1_g1_i1|1:1469|1049:1073	(GCCT)5	MK10003	ACAAACTGCACAAGCACAGC	60.104	GCTTCTGGTTTCCATTCCAA	60.051	926	1212	287
TR63726_c1_g1_i1|1:1469|1365:1382	(AAGCT)5	MK10004	TTGGAATGGAAACCAGAAGC	60.051	CTGCAGCTTTAGCAGAATGTT	57.495	1193	1414	222
TR63726_c2_g1_i1|1:607|211:220	(CA)5	MK10005	ACCTGGCTTTCTCAAGACGA	59.989	GTGCCAACCCTACCCCTACT	60.247	47	274	228
TR63726_c2_g1_i1|1:607|512:535	(GA)12	MK10006	GCCACGCTAAATCTCACACA	59.871	TTGCTTGGAACCAATTTTGC	60.98	196	562	367
TR63726_c2_g2_i1|1:827|732:755	(GA)12	MK10006	GCCACGCTAAATCTCACACA	59.871	TTGCTTGGAACCAATTTTGC	60.98	421	782	362
TR63726_c2_g2_i2|1:602|507:530	(GA)12	MK10006	GCCACGCTAAATCTCACACA	59.871	TTGCTTGGAACCAATTTTGC	60.98	196	557	362
TR63726_c2_g2_i6|1:684|589:612	(GA)12	MK10006	GCCACGCTAAATCTCACACA	59.871	TTGCTTGGAACCAATTTTGC	60.98	278	639	362
TR63726_c2_g2_i1|1:827|436:445	(CA)5	MK10007	GCTGATTTGGTGTTGTGGTG	60.008	TTTGCGACTGCTACTGCAAG	60.338	74	468	395
TR63726_c2_g2_i3|1:501|436:445	(CA)5	MK10007	GCTGATTTGGTGTTGTGGTG	60.008	TTTGCGACTGCTACTGCAAG	60.338	74	468	395
TR63726_c2_g2_i4|1:944|436:445	(CA)5	MK10007	GCTGATTTGGTGTTGTGGTG	60.008	TTTGCGACTGCTACTGCAAG	60.338	74	468	395
TR63726_c2_g2_i2|1:602|211:220	(CA)5	MK10008	ACCTGGCTTTCTCAAGACGA	59.989	TTTGCGACTGCTACTGCAAG	60.338	47	243	197
TR63726_c2_g2_i6|1:684|293:302	(CA)5	MK10008	ACCTGGCTTTCTCAAGACGA	59.989	TTTGCGACTGCTACTGCAAG	60.338	47	325	279
TR63726_c2_g2_i4|1:944|849:872	(GA)12	MK10009	ACCAGTAGGGGTAGGGTTGG	60.103	TTGCTTGGAACCAATTTTGC	60.98	589	899	311
TR63726_c2_g2_i5|1:801|706:729	(GA)12	MK10009	ACCAGTAGGGGTAGGGTTGG	60.103	TTGCTTGGAACCAATTTTGC	60.98	446	756	311
TR6178_c2_g1_i1|1:231|159:176	(TA)9	MK1001	GGAGCATGTTTTGTCTTGGTC	59.588	CACAGCCGAACCTCTCTCTC	60.135	80	205	126
TR63726_c2_g2_i5|1:801|293:302	(CA)5	MK10010	GCTGATTTGGTGTTGTGGTG	60.008	CCCTACCCCTACTGGTCTCC	59.811	224	461	238
TR63734_c0_g1_i1|1:424|330:347	(CGG)6	MK10011	CAAAAGAAGGGCAAGCAAAG	59.99	CGTGGTTGTCTTCTCCCATT	59.966	273	397	125
TR63734_c0_g2_i1|1:1031|937:954	(CGG)6	MK10012	AAGTTTAGGGTTCGGGTGCT	59.998	CGTGGTTGTCTTCTCCCATT	59.966	868	1004	137
TR63759_c0_g1_i1|1:773|634:651	(GTC)6	MK10013	CCGTTGTTGTTGTTCCTGTG	60.041	GACGAGCACTTCAGCATGAG	59.733	592	725	134
TR63760_c0_g1_i1|1:1166|200:219	(TTAA)5	MK10014	TCAATGGATCACAGACCATCA	59.909	AGGACGCCTACATGTTCCAG	60.134	45	358	314
TR63760_c0_g1_i2|1:1165|200:219	(TTAA)5	MK10014	TCAATGGATCACAGACCATCA	59.909	AGGACGCCTACATGTTCCAG	60.134	45	358	314
TR63768_c0_g1_i1|1:765|620:629	(AT)5	MK10015	TTGGAAGCTTGAGGTTTGCT	59.993	AAGCATCTGAGGACCACTTGA	59.859	547	745	199
TR63768_c0_g2_i1|1:769|620:633	(AT)7	MK10015	TTGGAAGCTTGAGGTTTGCT	59.993	AAGCATCTGAGGACCACTTGA	59.859	547	749	203
TR63769_c0_g1_i1|1:1769|321:338	(TGC)5	MK10016	ATCGGCTACAATTCGACCAG	60.096	TAGCCCAGCAGATCCAAATC	60.177	20	387	368
TR63769_c0_g2_i1|1:1769|321:338	(TGC)5	MK10016	ATCGGCTACAATTCGACCAG	60.096	TAGCCCAGCAGATCCAAATC	60.177	20	387	368
TR63769_c0_g1_i1|1:1769|1154:1171	(CTG)6	MK10017	CACTCCTCCGACTCGTTCTC	59.986	GTCCCGTTCGGGTACTTTC	59.396	1011	1273	263
TR63769_c0_g2_i1|1:1769|1154:1171	(CTG)6	MK10017	CACTCCTCCGACTCGTTCTC	59.986	GTCCCGTTCGGGTACTTTC	59.396	1011	1273	263
TR63769_c0_g1_i1|1:1769|1544:1558	(CGC)6	MK10018	CTGCTGCATCATCGCTGT	59.665	CTCCGTCCGTCACCAAAC	60.088	1487	1727	241
TR63769_c0_g2_i1|1:1769|1544:1558	(CGC)6	MK10018	CTGCTGCATCATCGCTGT	59.665	CTCCGTCCGTCACCAAAC	60.088	1487	1727	241
TR63772_c0_g2_i1|224:635|424:435	(TA)6	MK10019	CAAGCAGGCCCGTAGTTATG	60.648	GGAGTCGTCGATGGTCAGTT	60.12	160	391	232
TR63772_c0_g2_i4|224:635|424:435	(TA)6	MK10019	CAAGCAGGCCCGTAGTTATG	60.648	GGAGTCGTCGATGGTCAGTT	60.12	160	391	232
TR63772_c0_g2_i6|224:635|424:435	(TA)6	MK10019	CAAGCAGGCCCGTAGTTATG	60.648	GGAGTCGTCGATGGTCAGTT	60.12	160	391	232
TR63772_c0_g2_i8|224:635|424:435	(TA)6	MK10019	CAAGCAGGCCCGTAGTTATG	60.648	GGAGTCGTCGATGGTCAGTT	60.12	160	391	232
TR6178_c2_g1_i1|1:231|177:194	(GA)9	MK1002	GGAGCATGTTTTGTCTTGGTC	59.588	GCACTTCAGCTTCACCGAAC	60.986	80	224	145
TR63782_c0_g1_i1|1:357|56:73	(AAC)7	MK10020	CCACGCGAATGAATTAGTTG	59.182	TCTCGTCGTTCTCGTTGTTG	60.025	1	237	237
TR63794_c0_g1_i1|1:339|258:284	(CAT)9	MK10021	AGCCCGAAATGTACGAGCTA	59.867	ATGGTGTGCATAACGATCCA	59.805	105	316	212
TR63800_c0_g1_i1|1937:2214|2137:2157	(GTT)7	MK10022	CGACCGATGAAGTTGACTGA	59.831	ACCAGCGACGAGAAGGAGT	60.001	29	263	235
TR63800_c1_g1_i1|1:1484|1313:1328	(TG)8	MK10023	CCATGACTGCCCAATTCTTT	59.933	TTGCGTGGGTTACTGTTGAC	59.615	1084	1381	298
TR63802_c0_g1_i1|1:394|185:194	(TG)5	MK10024	AGCGGAACAAGTCTCATGCT	60.02	TGTGGTGCGACCTATCAAAA	60.111	79	299	221
TR63827_c0_g1_i1|1:851|591:600	(AT)5	MK10025	CGGAGAGAGGGGAAGAAAAC	60.183	ACTGCAAATGAACCCCTGAA	60.495	399	732	334
TR63838_c0_g2_i2|1:1971|1796:1823	(GT)14	MK10026	GTCAGACAAGCGTTGACGAA	60.032	CTCAGCGATCGAACAAACTG	59.591	1702	1959	258
TR63867_c0_g2_i1|941:1350|1141:1150	(TC)5	MK10027	TGATTTGGCACAACATAGGG	59.395	TGCCTTGCATCATCAACAAT	60.08	66	346	281
TR63867_c0_g2_i3|940:1349|1140:1149	(TC)5	MK10027	TGATTTGGCACAACATAGGG	59.395	TGCCTTGCATCATCAACAAT	60.08	66	346	281
TR63868_c3_g11_i1|1:1572|1152:1166	(CGC)5	MK10028	CAACCACAGGAGCCAGCTA	59.992	TTTGGGGAAGCTTTTGTCTG	60.22	886	1202	317
TR63872_c0_g1_i1|1:529|398:412	(GGC)5	MK10029	TTCCCAAGAACTCCTCCAAA	59.641	GGATCTCGGACACCCACTT	59.912	201	515	315
TR6191_c0_g1_i1|1:393|179:193	(TCC)5	MK1003	AAGCCGATTCCGATTCCTAC	60.419	AGGGGAGTCGAGAACAGTCA	59.835	99	295	197
TR6191_c0_g1_i2|1:393|179:193	(TCC)5	MK1003	AAGCCGATTCCGATTCCTAC	60.419	AGGGGAGTCGAGAACAGTCA	59.835	99	295	197
TR63892_c2_g9_i1|30:441|230:241	(AT)6	MK10030	GCCTGCCCATATTTTCCATA	59.757	CAAGCACAAGCTGAAACCTG	59.634	21	372	352
TR63892_c2_g9_i10|28:439|228:239	(AT)6	MK10030	GCCTGCCCATATTTTCCATA	59.757	CAAGCACAAGCTGAAACCTG	59.634	23	372	350
TR63892_c2_g9_i2|1:519|230:241	(AT)6	MK10030	GCCTGCCCATATTTTCCATA	59.757	CAAGCACAAGCTGAAACCTG	59.634	51	402	352
TR63892_c2_g9_i5|30:441|230:241	(AT)6	MK10030	GCCTGCCCATATTTTCCATA	59.757	CAAGCACAAGCTGAAACCTG	59.634	21	372	352
TR63892_c2_g9_i7|30:441|230:241	(AT)6	MK10030	GCCTGCCCATATTTTCCATA	59.757	CAAGCACAAGCTGAAACCTG	59.634	21	372	352
TR63892_c2_g9_i11|1:822|230:241	(AT)6	MK10031	ACCCATCTTGTGCACTCTCC	60.12	GTGGTTCTGGTTGCTTTGGT	60.012	95	481	387
TR63892_c2_g9_i15|1:688|230:241	(AT)6	MK10031	ACCCATCTTGTGCACTCTCC	60.12	GTGGTTCTGGTTGCTTTGGT	60.012	95	481	387
TR63892_c2_g9_i3|1:1298|230:241	(AT)6	MK10031	ACCCATCTTGTGCACTCTCC	60.12	GTGGTTCTGGTTGCTTTGGT	60.012	95	481	387
TR63892_c2_g9_i4|1:736|230:241	(AT)6	MK10031	ACCCATCTTGTGCACTCTCC	60.12	GTGGTTCTGGTTGCTTTGGT	60.012	95	481	387
TR63892_c2_g9_i6|1:726|230:241	(AT)6	MK10031	ACCCATCTTGTGCACTCTCC	60.12	GTGGTTCTGGTTGCTTTGGT	60.012	95	481	387
TR63892_c2_g9_i8|1:1336|230:241	(AT)6	MK10031	ACCCATCTTGTGCACTCTCC	60.12	GTGGTTCTGGTTGCTTTGGT	60.012	95	481	387
TR63906_c0_g1_i2|1:1965|1474:1488	(TA)5	MK10032	GTTGTCTCCAGGGAGCAGAG	59.986	CTTTCTTCATCGGGAAGCTG	59.948	1405	1792	388
TR63906_c0_g1_i3|1:1950|1459:1473	(TA)5	MK10032	GTTGTCTCCAGGGAGCAGAG	59.986	CTTTCTTCATCGGGAAGCTG	59.948	1390	1777	388
TR63909_c0_g1_i1|1:459|47:64	(TGT)6	MK10033	TTGCGGTTGTTGTTGTTGTT	60.05	ACTCGAACCAGTGCAAGTCC	60.307	6	185	180
TR63909_c0_g1_i1|1:459|65:85	(TGC)7	MK10033	TTGCGGTTGTTGTTGTTGTT	60.05	ACTCGAACCAGTGCAAGTCC	60.307	6	185	180
TR63913_c0_g1_i1|1:642|31:57	(ATT)9	MK10034	GCGAGCGAAATAGGAACAAA	60.343	CTAGGCTTGGCCTTTGTGAG	60.008	6	312	307
TR63913_c0_g1_i1|1:642|573:587	(ACG)5	MK10035	CGATTCAAGTGGTGGTTGTG	60.001	CACTCTGGCCCTAGCTCGAT	61.84	415	630	216
TR63913_c1_g1_i1|1:1116|53:76	(TTG)8	MK10036	GACTCTTCCGGTTGCATTTG	60.636	AGCAACAGAATGCCGAGTTT	59.882	26	275	250
TR63933_c1_g1_i2|879:1288|1079:1088	(CG)5	MK10037	ATGACCACCACCCACTCCTA	60.238	GTTGAGCTTGCCCTTGAGGT	61.725	133	294	162
TR63948_c0_g1_i1|1:543|65:79	(GCC)5	MK10038	GCTAGCTGCACAGAGCACAC	59.961	CCTGTTGAGCAGCATGGAG	60.564	16	306	291
TR63948_c0_g2_i1|1:543|65:79	(GCC)5	MK10038	GCTAGCTGCACAGAGCACAC	59.961	CCTGTTGAGCAGCATGGAG	60.564	16	306	291
TR63948_c0_g3_i1|1:546|65:79	(GCC)5	MK10038	GCTAGCTGCACAGAGCACAC	59.961	CCTGTTGAGCAGCATGGAG	60.564	16	306	291
TR63953_c0_g2_i1|1:920|763:780	(GCC)6	MK10039	GGATTGATGGATCAGGGCTA	59.854	CGAGGTCGTCCACATGCT	60.871	621	819	199
TR6206_c0_g1_i1|1:323|72:86	(GCA)5	MK1004	GCTCGTCCTTGGTTTTGCTA	60.386	CTGAACTGCCAGCTGATTGA	60.136	21	236	216
TR63959_c0_g1_i1|1:371|68:88	(GCC)7	MK10040	CCTTCTTCGTGCTCTTCGTC	60.134	GTCCTTGGCCTCGTACTCCT	60.649	8	249	242
TR63959_c0_g2_i1|1:238|53:74	(CT)11	MK10041	CCCTGGCTGACAAGAACG	60.393	AGGTGGGGTGCTGCCTTA	61.63	28	195	168
TR63992_c1_g1_i1|1:924|64:81	(TG)9	MK10042	GCTGATGGTGTTGTTGTTGC	60.168	TGTCCATATTGTCGCTTCCA	60.073	1	243	243
TR63992_c1_g2_i1|1:925|64:81	(TG)9	MK10042	GCTGATGGTGTTGTTGTTGC	60.168	TGTCCATATTGTCGCTTCCA	60.073	1	243	243
TR63992_c1_g1_i1|1:924|478:487	(TGT)6	MK10043	CCACCTCTTTGGTGTCCATC	60.363	CGCTTGGCCAGTGAGTTTA	59.996	417	752	336
TR63992_c1_g1_i1|1:924|530:539	(TG)5	MK10043	CCACCTCTTTGGTGTCCATC	60.363	CGCTTGGCCAGTGAGTTTA	59.996	417	752	336
TR63992_c1_g1_i1|1:924|583:600	(GT)5	MK10043	CCACCTCTTTGGTGTCCATC	60.363	CGCTTGGCCAGTGAGTTTA	59.996	417	752	336
TR63992_c1_g2_i1|1:925|479:488	(TGT)6	MK10043	CCACCTCTTTGGTGTCCATC	60.363	CGCTTGGCCAGTGAGTTTA	59.996	418	753	336
TR63992_c1_g2_i1|1:925|531:540	(TG)5	MK10043	CCACCTCTTTGGTGTCCATC	60.363	CGCTTGGCCAGTGAGTTTA	59.996	418	753	336
TR63992_c1_g2_i1|1:925|584:601	(GT)5	MK10043	CCACCTCTTTGGTGTCCATC	60.363	CGCTTGGCCAGTGAGTTTA	59.996	418	753	336
TR63992_c1_g1_i1|1:924|868:885	(TGC)6	MK10044	GCGTCCGTGTGTCAATGTTT	61.969	GGAGCAGAAGCACAACATCA	59.992	543	919	377
TR63992_c1_g2_i1|1:925|869:886	(TGC)6	MK10044	GCGTCCGTGTGTCAATGTTT	61.969	GGAGCAGAAGCACAACATCA	59.992	544	920	377
TR64000_c0_g1_i1|1:270|212:227	(AG)8	MK10045	ACAGCTTCTCCGACAGAACG	60.589	GTCATCGGGGTGTTGTTGA	60.371	6	250	245
TR64005_c1_g1_i1|1500:1914|1700:1714	(GTG)5	MK10046	CCTGGAACCTGGTCTTGATG	60.501	CAAGGAAGCGTTGGAAAGG	60.75	87	397	311
TR64005_c1_g1_i2|1402:1816|1602:1616	(GTG)5	MK10046	CCTGGAACCTGGTCTTGATG	60.501	CAAGGAAGCGTTGGAAAGG	60.75	87	397	311
TR64008_c0_g1_i1|1:924|91:100	(AG)5	MK10047	CGCCTATGGGCAATTAGAAA	60.054	TCGCGTAGGCATATACACCA	60.118	25	231	207
TR64008_c0_g1_i1|1:924|739:750	(TA)5	MK10048	GCTGTGGACAAAGCTGTCTG	59.622	TCCCTCCCTCTCTCTCTTCC	59.883	635	912	278
TR64010_c0_g1_i1|1:841|65:85	(GAA)7	MK10049	TGGTTCAGAGACACCGTCAT	59.101	CCCCTGAATCGTCATCAGTT	59.927	30	154	125
TR6210_c0_g1_i1|1:487|423:437	(TGT)5	MK1005	TTGAGCGGCCTGAAATTAGT	59.845	TCGTCCGCACAACAACAG	60.46	172	456	285
TR64020_c0_g1_i1|1:792|668:691	(CGC)8	MK10050	CATGTTGCCAAGTGAACAGC	60.31	GCGTCTACGACCTCGACTTT	59.501	423	783	361
TR64022_c0_g1_i1|1:424|147:161	(CA)5	MK10051	TGAGCAGACGAAGAAGCTGA	60.008	CTCTTCAACAACGACGACGA	60.025	75	398	324
TR64030_c0_g1_i1|1:1192|911:931	(CTG)7	MK10052	CTGCACGCTGATCTTGATGT	60.016	ATCTCCTGCACCACATCCTC	60.08	860	1131	272
TR64030_c0_g2_i1|1:1174|893:913	(CTG)7	MK10052	CTGCACGCTGATCTTGATGT	60.016	ATCTCCTGCACCACATCCTC	60.08	842	1113	272
TR64036_c0_g1_i1|223:637|423:437	(CGC)5	MK10053	GGCTCTTCCCTTCAACGTC	59.794	CGTTCTCTAGCGTAGGTGGTG	59.944	93	410	318
TR64036_c0_g1_i2|223:637|423:437	(CGC)5	MK10053	GGCTCTTCCCTTCAACGTC	59.794	CGTTCTCTAGCGTAGGTGGTG	59.944	93	410	318
TR64036_c0_g1_i3|223:637|423:437	(CGC)5	MK10053	GGCTCTTCCCTTCAACGTC	59.794	CGTTCTCTAGCGTAGGTGGTG	59.944	93	410	318
TR64036_c0_g1_i4|223:637|423:437	(CGC)5	MK10053	GGCTCTTCCCTTCAACGTC	59.794	CGTTCTCTAGCGTAGGTGGTG	59.944	93	410	318
TR64036_c0_g1_i5|223:637|423:437	(CGC)5	MK10053	GGCTCTTCCCTTCAACGTC	59.794	CGTTCTCTAGCGTAGGTGGTG	59.944	93	410	318
TR64039_c0_g1_i1|1:358|80:100	(GCG)7	MK10054	TCCAACCTACATGTCCTCAGC	60.126	CCACCGCTTTGTTCGTATTT	59.996	56	218	163
TR64039_c0_g2_i1|1:346|80:100	(GCG)7	MK10054	TCCAACCTACATGTCCTCAGC	60.126	CCACCGCTTTGTTCGTATTT	59.996	56	218	163
TR64050_c0_g1_i1|2638:2945|2838:2847	(TG)5	MK10055	GAAGATGCTGAAGCCTGGAC	59.957	CACGTTTTGATATGCGGAAA	59.562	70	268	199
TR64050_c0_g1_i3|2729:3036|2929:2938	(TG)5	MK10055	GAAGATGCTGAAGCCTGGAC	59.957	CACGTTTTGATATGCGGAAA	59.562	70	268	199
TR64052_c0_g1_i1|1:218|80:91	(CT)6	MK10056	CTCTCTTCCGTCTCGCTCTG	60.422	GTGGCGTGGTGGATAAGC	60.08	31	184	154
TR64052_c0_g2_i1|1:218|80:91	(CT)6	MK10056	CTCTCTTCCGTCTCGCTCTG	60.422	GTGGCGTGGTGGATAAGC	60.08	31	184	154
TR64069_c0_g1_i1|1:749|700:719	(CA)10	MK10057	TGTAGTTCCATACCGCCACA	59.988	CCAAGCCCAAGACCAAGTTA	60.103	379	741	363
TR64069_c1_g1_i1|1:864|684:693	(TG)5	MK10058	GGAACACGACACACAAGCAC	60.211	CATCGTCCAGCAATGAGAAA	59.799	536	832	297
TR64069_c1_g1_i1|1:864|784:807	(TTG)8	MK10058	GGAACACGACACACAAGCAC	60.211	CATCGTCCAGCAATGAGAAA	59.799	536	832	297
TR64069_c1_g2_i1|1:864|684:693	(TG)5	MK10058	GGAACACGACACACAAGCAC	60.211	CATCGTCCAGCAATGAGAAA	59.799	536	832	297
TR64069_c1_g2_i1|1:864|784:807	(TTG)8	MK10058	GGAACACGACACACAAGCAC	60.211	CATCGTCCAGCAATGAGAAA	59.799	536	832	297
TR64077_c2_g1_i1|1:302|93:102	(CA)5	MK10059	CAAACCAAGCCAACACACTC	59.187	TCACTTTGGGGTCATGTGAA	59.935	60	236	177
TR6221_c0_g2_i1|1:472|85:98	(AG)7	MK1006	GGGATCAGGGTGTATAATAATCAG	57.896	GCATTTCAACGACCAACAAA	59.566	2	286	285
TR64101_c0_g1_i1|1:765|681:695	(AAC)7	MK10060	AAGAATTCGACCCAATGCAC	59.939	ATTGATAGCCGCCACCTGT	60.498	496	754	259
TR64114_c0_g1_i1|1:473|117:130	(GT)7	MK10061	TGATAGAGAGGCGAGGAGGA	60.05	AAGAGTGCGCTGTTTGTGTG	60.096	47	303	257
TR64117_c0_g1_i1|1:1403|23:43	(GTG)8	MK10062	ACCACGACCATGAACGAGA	60.105	AGCTTTGCGCTTGATTGATT	59.988	4	144	141
TR64117_c0_g1_i1|1:1403|1325:1348	(ACA)7	MK10063	GTACACCTGTTGTGGCATGG	59.88	GCTGACACCACTCCTCTGTG	59.442	980	1374	395
TR64118_c0_g1_i1|1:716|79:99	(GCC)7	MK10064	CTAGCCACCGACGACCAT	59.656	CCTGATCTGTGGAGACAGCA	59.98	48	315	268
TR64118_c0_g3_i1|1:713|79:99	(GCC)7	MK10064	CTAGCCACCGACGACCAT	59.656	CCTGATCTGTGGAGACAGCA	59.98	48	312	265
TR64130_c0_g1_i1|1:465|98:109	(CG)6	MK10065	AGGTTAGAATGGGGCGATG	59.902	GTAGCGCACGTAACCGCTAT	60.313	16	273	258
TR64134_c0_g1_i1|1:279|205:219	(CGT)5	MK10066	GCCTCTCCTCAACCTGTGAT	59.258	GATCACATTCGGCATTGTTG	59.931	35	273	239
TR64145_c0_g1_i1|698:1112|898:912	(CAA)7	MK10067	CATTTGTGCCAAACAACCTG	60.004	CAGAATCGGCTTGACGAGAT	60.362	149	396	248
TR64145_c0_g1_i1|1745:2076|1945:1965	(CAA)5	MK10068	GGCCAACAATAACAGCCAAA	60.866	CCGTCCGTCATGAGTGTAGA	59.701	111	255	145
TR64154_c0_g1_i10|1:416|199:216	(GCC)6	MK10069	TCGAATGAACACCATTTCCA	59.9	AACTATCATCCGGGCATCAA	60.296	123	395	273
TR64154_c0_g1_i9|1:416|199:216	(GCC)6	MK10069	TCGAATGAACACCATTTCCA	59.9	AACTATCATCCGGGCATCAA	60.296	123	395	273
TR6231_c0_g1_i1|1:1371|121:134	(GT)7	MK1007	GTGGCCAGTTTTGAAACGAT	59.978	CGCCACACTCAACATACACC	60.032	7	187	181
TR64161_c0_g1_i1|1:909|759:784	(AG)13	MK10070	TCCATCTCTTGAGCGTGTTG	59.984	GCCTGGAGACTAGGGGTTTC	60.074	685	825	141
TR64182_c0_g1_i1|1:1188|118:135	(CAG)5	MK10071	GCTGCTATTGCACTGGGTTT	60.278	TCGTATCCATGGCCCACTAT	60.177	28	369	342
TR64182_c0_g1_i2|1:1188|118:135	(GTG)6	MK10071	GCTGCTATTGCACTGGGTTT	60.278	TCGTATCCATGGCCCACTAT	60.177	28	369	342
TR64182_c0_g1_i1|1:1188|1105:1119	(GTG)6	MK10072	ACGTCGTTGATTAGGCTGCT	59.904	GCCTAGTGGCGAATTGTTGT	60.14	807	1140	334
TR64185_c1_g1_i1|1:319|61:74	(GA)7	MK10073	AGGGTGAGACAGGAAGATCG	59.254	CGGCATGATGAACCATACAC	59.805	35	277	243
TR64192_c3_g7_i1|1:906|562:576	(AAG)5	MK10074	GCTGCTGACAGAGGAGGAGT	59.738	TCTTCGGCTTCTTCTTCGAG	59.83	443	654	212
TR64192_c3_g7_i3|1:986|642:656	(AAG)5	MK10074	GCTGCTGACAGAGGAGGAGT	59.738	TCTTCGGCTTCTTCTTCGAG	59.83	523	734	212
TR64193_c0_g2_i1|1:271|44:58	(CAC)5	MK10075	CCTCAAAGGGTCCGCATC	61.586	ACCCTAGCGGAGTCAGTCG	60.415	12	147	136
TR64218_c1_g1_i1|2236:2511|2436:2469	(TG)17	MK10076	CCAAGAGAGGCTGGAGTTTG	59.982	ACAACAAGGAGGCGCATAAG	60.27	58	266	209
TR64224_c0_g1_i1|1:1473|691:704	(TA)7	MK10077	TGCGGTTCAGAGATCAAGTG	59.984	CCCGTGCTGATCAAGTTTCT	60.255	538	845	308
TR64224_c0_g1_i2|1:1449|691:704	(TA)7	MK10077	TGCGGTTCAGAGATCAAGTG	59.984	CCCGTGCTGATCAAGTTTCT	60.255	538	845	308
TR64237_c0_g1_i1|1:272|133:147	(ACA)5	MK10078	CGAGCTTGATGAGTGACAGC	59.733	GCATTGGCACAGATGATGTT	59.533	77	242	166
TR64248_c0_g1_i1|1:662|326:340	(TGG)5	MK10079	AAACGCCAGAAGGGAGAAGT	60.247	GGGCTCAAATCTGGTTGTTC	59.532	61	411	351
TR64248_c0_g2_i1|1:662|326:340	(TGG)5	MK10079	AAACGCCAGAAGGGAGAAGT	60.247	GGGCTCAAATCTGGTTGTTC	59.532	61	411	351
TR6232_c1_g2_i1|1:1122|726:743	(AGC)6	MK1008	CTCTGGCACAAGCAAAATCA	59.988	GATTTCCTCTGCAGCCTACG	59.978	451	783	333
TR64260_c0_g1_i1|1:414|156:170	(GCA)5	MK10080	TGGAAGTAGTAGTGTCCTTGTTCA	57.999	CTGAAGCGAACACAGTCAAA	57.604	107	308	202
TR64280_c1_g1_i1|134:545|334:345	(CG)6	MK10081	GTTTGGTGAGGAGGCTCAAG	59.844	GCGTGAGCTCGAAGTCGT	60.304	153	302	150
TR64284_c0_g1_i1|1:390|115:135	(AC)8	MK10082	GGCCAGGAGTCTTGAGAGAA	59.53	TGGTCTTTGTGGTTGACTGG	59.565	38	163	126
TR64284_c0_g1_i1|1:390|80:95	(ACG)7	MK10082	GGCCAGGAGTCTTGAGAGAA	59.53	TGGTCTTTGTGGTTGACTGG	59.565	38	163	126
TR64290_c0_g1_i1|1:258|41:65	(CCTCA)5	MK10083	CGTACAGGTCCTTGAACCTCAT	60.415	GGAGGGTTTTATGGGGAGAG	59.761	16	164	149
TR64290_c0_g2_i1|1:268|41:65	(CCTCA)5	MK10083	CGTACAGGTCCTTGAACCTCAT	60.415	GGAGGGTTTTATGGGGAGAG	59.761	16	164	149
TR64296_c0_g1_i1|1:370|316:336	(GCC)7	MK10084	CGGTGTGTGTTTGCTCATCT	59.751	CACGAATAGAGCGGCCAAG	61.849	43	369	327
TR64302_c4_g1_i1|1:234|55:69	(ACA)5	MK10085	GAAAGCTAATTTCGTGGAAGG	58.013	AATCATGACTTGGGGCTCAT	59.366	18	138	121
TR64302_c4_g3_i1|1:625|557:571	(CAA)5	MK10086	GTATGGCAGCATGATGTGGA	60.513	CCCAATTTGCTTGGGATAAA	59.767	281	595	315
TR64302_c6_g1_i1|1:326|197:206	(TA)5	MK10087	GGACTGGGCATACGACAGAT	59.957	GATGTGCTAGGGCCATGATT	59.923	118	288	171
TR64321_c0_g1_i1|1:441|373:390	(CCG)6	MK10088	CCTCCACCTCCAGCCATAC	60.481	GAATCACGTGCGATTTCAAG	59.276	295	436	142
TR64332_c0_g1_i1|1:395|97:110	(AG)7	MK10089	TGAGAACGAGTCACACACCA	58.787	TTTGGAGTTCTCCCCATGTC	59.903	67	258	192
TR6232_c1_g2_i1|1:1122|983:1006	(GCG)8	MK1009	CGTAGGCTGCAGAGGAAATC	59.978	ACCCTCTCCAAAACCCAAAC	60.204	764	1031	268
TR64336_c0_g1_i1|1:914|722:737	(TC)8	MK10090	GCCAGCCAAAACAGTAGCTC	60.022	GGTTACCCAATCTTGCAGAGG	60.86	653	812	160
TR64348_c0_g1_i1|1:1475|43:82	(AG)20	MK10091	AGTACAGAACAATGAGCAAGCA	57.719	TAGAGCTTCGCCCATAGGAA	59.938	19	352	334
TR64348_c0_g1_i2|1:1461|43:70	(AG)14	MK10091	AGTACAGAACAATGAGCAAGCA	57.719	TAGAGCTTCGCCCATAGGAA	59.938	19	337	319
TR64348_c0_g1_i3|1:1358|43:82	(AG)20	MK10091	AGTACAGAACAATGAGCAAGCA	57.719	TAGAGCTTCGCCCATAGGAA	59.938	19	349	331
TR64349_c1_g1_i1|1019:1428|1219:1228	(TG)5	MK10092	TGGCCCTGATAACGATCTCT	59.653	CCATCAGCTCCGTAGGAGAA	60.353	180	326	147
TR64354_c0_g1_i1|1:404|68:83	(CA)12	MK10093	AGTTTGGTTGCTTGCGTTTT	59.791	CGTGGTGTTGGTGACGTAAG	60.065	15	170	156
TR64354_c2_g1_i1|1481:1898|1681:1698	(TGA)6	MK10094	AAATCGAATCGGACACCAAC	59.797	TAGTTCGCACATGCACAACA	59.902	125	273	149
TR64354_c3_g1_i1|1:523|202:216	(GAC)5	MK10095	ATCGGGACCAATAAACGTGA	60.192	TAGAGCAAAGACCGCCTCAT	59.978	77	423	347
TR64354_c3_g1_i1|1:523|236:253	(ACA)6	MK10095	ATCGGGACCAATAAACGTGA	60.192	TAGAGCAAAGACCGCCTCAT	59.978	77	423	347
TR64354_c3_g2_i1|1:499|178:192	(GAC)5	MK10095	ATCGGGACCAATAAACGTGA	60.192	TAGAGCAAAGACCGCCTCAT	59.978	53	399	347
TR64354_c3_g2_i1|1:499|212:229	(ACA)6	MK10095	ATCGGGACCAATAAACGTGA	60.192	TAGAGCAAAGACCGCCTCAT	59.978	53	399	347
TR64354_c4_g2_i1|1:266|103:112	(AG)5	MK10096	GCAGGGAAAACAAAACCAAA	59.953	CTGCTCTGCCTCTCTCCTGT	59.883	77	236	160
TR64354_c4_g3_i1|1:1327|225:234	(AG)5	MK10097	GCAGGGAAAACAAAACCAAA	59.953	ATCATCATGCTTGCGAACAC	59.685	199	504	306
TR64354_c4_g3_i1|1:1327|565:582	(CAA)6	MK10098	CAGCACCAGTACCAAAAGCA	59.904	CAGATTTACACGCACGCACT	59.935	540	862	323
TR64354_c4_g3_i1|1:1327|784:793	(AT)5	MK10098	CAGCACCAGTACCAAAAGCA	59.904	CAGATTTACACGCACGCACT	59.935	540	862	323
TR64354_c4_g3_i1|1:1327|827:840	(GT)7	MK10098	CAGCACCAGTACCAAAAGCA	59.904	CAGATTTACACGCACGCACT	59.935	540	862	323
TR64354_c5_g1_i1|1:1138|34:48	(GT)37	MK10099	ACAACAGCAAAACGACAACG	59.805	CTCACTCATATCGGCTGCAA	59.972	13	225	213
TR805_c3_g1_i1|1:1404|1054:1071	(GTG)6	MK101	AAGTCCTGCGCCATGAAGT	60.817	ACGTACGAGGGCAAGCAC	59.862	993	1369	377
TR805_c3_g1_i1|1:1404|1174:1188	(GGA)5	MK101	AAGTCCTGCGCCATGAAGT	60.817	ACGTACGAGGGCAAGCAC	59.862	993	1369	377
TR6234_c0_g1_i1|1:875|783:797	(GTT)5	MK1010	GCCTGGTAATAAAGCGTGGA	60.096	CTGGTTAGTGCCCATCATCA	59.522	664	845	182
TR6234_c0_g1_i1|1:875|798:812	(GCT)5	MK1010	GCCTGGTAATAAAGCGTGGA	60.096	CTGGTTAGTGCCCATCATCA	59.522	664	845	182
TR64354_c6_g1_i1|1:220|111:128	(AAT)6	MK10100	GCCCACCTATTAACAGTGCTTG	60.896	CACAAAGTTGGTAGGTTAGGAAGG	60.303	75	200	126
TR64360_c0_g2_i1|1:718|668:681	(AT)7	MK10101	ACACCAGTGCATGTGTCGTC	60.672	GCTCTGATCTGCCCGAATAA	60.318	517	713	197
TR64360_c0_g3_i1|1:726|37:50	(TA)7	MK10102	GCTCTGATCTGCCCGAATAA	60.318	ACACCAGTGCATGTGTCGTC	60.672	4	200	197
TR64362_c0_g1_i1|1:442|298:312	(GTA)5	MK10103	TGCTATGGCAGACTTGATGG	59.823	GCATACACAAGGGAGCACAG	59.318	159	335	177
TR64365_c0_g1_i1|1:514|91:110	(CT)10	MK10104	CCTTTGACCGACCCCTCT	60.04	CGCTTCCTCTTCCTCTTCCT	60.088	67	364	298
TR64370_c0_g3_i1|1550:1969|1750:1769	(CAGT)5	MK10105	CCATGCCATACACTGTTGCT	59.596	AGGTTTAGGCCATTGCTGTC	59.198	136	393	258
TR64372_c0_g1_i1|1:916|144:155	(TA)6	MK10106	CGACCAGAGAAGTCACCGTA	58.879	AGAGGCGTACAGCTCCATGT	59.898	119	287	169
TR64372_c0_g2_i1|1:922|144:155	(TA)6	MK10106	CGACCAGAGAAGTCACCGTA	58.879	AGAGGCGTACAGCTCCATGT	59.898	119	287	169
TR64381_c0_g1_i1|1:293|88:105	(GAA)6	MK10107	GTTGCAGTCGGCGAAGTA	58.515	TCACTGCAGACTCGGTGTTC	60.03	2	266	265
TR64398_c0_g1_i1|1:914|223:237	(TCA)5	MK10108	AGAGGAGCCAGCATGTAGGA	59.973	ATGGTCTTTGCGAAGTTTGG	60.11	159	498	340
TR64405_c0_g1_i1|1:721|568:582	(TGG)5	MK10109	ATATGGAAACCGAACCACCA	60.051	CACCACCACCATCACCATC	60.682	264	601	338
TR64405_c0_g2_i1|1:720|567:581	(TGG)5	MK10109	ATATGGAAACCGAACCACCA	60.051	CACCACCACCATCACCATC	60.682	263	600	338
TR6234_c0_g1_i1|1:875|813:833	(GAT)7	MK1011	GCCTGGTAATAAAGCGTGGA	60.096	AGCTCATCACAAACCAAGACC	59.201	664	871	208
TR64405_c0_g1_i1|1:721|592:612	(TGG)7	MK10110	CGGTGGAATTGCTGGAATAA	60.827	AAGATGCTGCTTGCCATGA	60.52	512	682	171
TR64405_c0_g2_i1|1:720|591:611	(TGG)7	MK10110	CGGTGGAATTGCTGGAATAA	60.827	AAGATGCTGCTTGCCATGA	60.52	511	681	171
TR64407_c0_g1_i2|1:1668|288:297	(AGG)6	MK10111	CTATTCAGCAGCAACCAGCA	60.157	TCAACAAGGCTCTAGCCACA	59.591	239	470	232
TR64407_c0_g1_i5|1:1041|288:297	(AT)5	MK10111	CTATTCAGCAGCAACCAGCA	60.157	TCAACAAGGCTCTAGCCACA	59.591	239	470	232
TR64407_c0_g1_i2|1:1668|1010:1029	(AT)5	MK10112	GAGAGCCGCAGAGAGTCCTA	59.851	GTCCTTGTCACGGTCCTCTC	59.688	893	1277	385
TR64407_c0_g1_i3|1:1347|689:708	(AGG)6	MK10112	GAGAGCCGCAGAGAGTCCTA	59.851	GTCCTTGTCACGGTCCTCTC	59.688	572	956	385
TR64419_c0_g1_i1|1:389|284:293	(AT)5	MK10113	GCCGAACTGAACATCCCTTA	60.074	TCCTAGTTGCCGACCATTTC	60.074	189	366	178
TR64422_c0_g2_i1|1:462|384:395	(TC)6	MK10114	TTCCCAACTCATAGCCTTGC	60.214	AAAAGCCGTTACCCTCTCGT	60.13	202	447	246
TR64422_c0_g3_i1|1:370|292:303	(TC)6	MK10114	TTCCCAACTCATAGCCTTGC	60.214	AAAAGCCGTTACCCTCTCGT	60.13	110	355	246
TR64429_c0_g1_i1|1:251|184:207	(TTG)8	MK10115	TGTCGTTGAGCATTTGAACC	59.697	CGACAACAAAATCAACAAGGTC	59.517	13	245	233
TR64429_c0_g1_i1|1:251|70:93	(TTG)8	MK10115	TGTCGTTGAGCATTTGAACC	59.697	CGACAACAAAATCAACAAGGTC	59.517	13	245	233
TR64429_c0_g2_i1|1:236|169:192	(TTG)8	MK10116	TGCATTTCCAATACGACCAG	59.542	CGACAACAAAATCAACAAGGTC	59.517	51	230	180
TR64435_c0_g1_i1|1:1952|35:49	(TGT)5	MK10117	TTGATGATGTGACTGCTGCT	57.913	CGGCATCTCCGATAGAAACT	59.292	15	354	340
TR64461_c0_g5_i1|1:924|840:854	(CGG)5	MK10118	AAGGGCGTTGAAGATCTGG	60.203	CAAGTGGTCCCACCTCTCTT	59.149	627	903	277
TR64461_c0_g8_i1|831:1248|1031:1048	(GCT)6	MK10119	GCTCTTGTTCGTGCATGTGT	59.912	GCACCTAGGGCTTCTTTCCT	59.848	141	402	262
TR64461_c0_g8_i2|831:1248|1031:1048	(GCT)6	MK10119	GCTCTTGTTCGTGCATGTGT	59.912	GCACCTAGGGCTTCTTTCCT	59.848	141	402	262
TR64461_c0_g8_i3|831:1248|1031:1048	(GCT)6	MK10119	GCTCTTGTTCGTGCATGTGT	59.912	GCACCTAGGGCTTCTTTCCT	59.848	141	402	262
TR64461_c0_g8_i4|831:1248|1031:1048	(GCT)6	MK10119	GCTCTTGTTCGTGCATGTGT	59.912	GCACCTAGGGCTTCTTTCCT	59.848	141	402	262
TR6239_c0_g1_i1|1996:2405|2196:2205	(TA)5	MK1012	AACGTGGAGACCAATTTTGC	59.978	GCGAAAGGCATTATTCCAGA	60.175	100	337	238
TR64461_c0_g12_i1|1:1091|102:116	(GCC)5	MK10120	GGTCCTTAGGCGAGGTCACT	60.649	GGCATATCTCCGTTGAGAGC	59.803	81	335	255
TR64461_c0_g12_i1|1:1091|28:42	(GCC)5	MK10120	GGTCCTTAGGCGAGGTCACT	60.649	GGCATATCTCCGTTGAGAGC	59.803	7	335	329
TR64461_c0_g12_i2|1:1338|102:116	(GCC)5	MK10120	GGTCCTTAGGCGAGGTCACT	60.649	GGCATATCTCCGTTGAGAGC	59.803	81	335	255
TR64461_c0_g12_i2|1:1338|28:42	(GCC)5	MK10120	GGTCCTTAGGCGAGGTCACT	60.649	GGCATATCTCCGTTGAGAGC	59.803	7	335	329
TR64461_c0_g12_i3|1:1121|102:116	(GCC)5	MK10120	GGTCCTTAGGCGAGGTCACT	60.649	GGCATATCTCCGTTGAGAGC	59.803	81	335	255
TR64461_c0_g12_i3|1:1121|28:42	(GCC)5	MK10120	GGTCCTTAGGCGAGGTCACT	60.649	GGCATATCTCCGTTGAGAGC	59.803	7	335	329
TR64461_c0_g21_i1|1:245|102:116	(GCC)5	MK10121	CCTTAGGCGAGGTCACTGC	60.95	CTAAGGACCGGGCGATGT	61.025	10	163	154
TR64461_c0_g21_i1|1:245|176:190	(GCC)5	MK10121	CCTTAGGCGAGGTCACTGC	60.95	CTAAGGACCGGGCGATGT	61.025	84	237	154
TR64474_c0_g1_i1|1:453|192:206	(CGG)5	MK10122	AATCCAATCCCCAAACCCTA	60.37	GGGTTGAGCATTCCTCTTGA	60.195	99	416	318
TR64484_c0_g2_i1|1:407|118:132	(CGC)5	MK10123	ATGCCGACGGAGAGGTAGAC	61.585	TCGTCGGAGAGAAGGAAGAA	60.065	5	359	355
TR64500_c0_g1_i1|1:1547|994:1007	(AC)7	MK10124	ACGTCAGGCAACACATTTCA	60.16	TTATCCCCTTCGAGTTGGTG	59.926	882	1053	172
TR64507_c0_g1_i1|1:295|247:256	(AG)5	MK10125	ACGGACACCAGGAAGTCAAC	60.009	ATGCATGACCATCCGATCC	61.718	87	281	195
TR64511_c0_g1_i1|1:293|51:65	(TCC)5	MK10126	GGGGTGACCAGAGTGAAGTC	59.534	CTGCTTCAAGTGATGGCAGA	60.136	9	211	203
TR64519_c2_g1_i1|1:926|702:711	(AG)5	MK10127	TGCTCCATTGCCTACCTACC	60.096	CCATCCTGACAACAAGCAGA	59.831	374	759	386
TR64519_c2_g1_i1|1:926|821:835	(AGC)5	MK10128	TCTGCTTGTTGTCAGGATGG	59.831	AGATGCAACCTCGTGGAAAG	60.255	740	892	153
TR64519_c2_g1_i2|1:820|715:729	(AGC)5	MK10128	TCTGCTTGTTGTCAGGATGG	59.831	AGATGCAACCTCGTGGAAAG	60.255	634	786	153
TR64519_c2_g1_i2|1:820|596:605	(AG)5	MK10129	CATTGCTCCATTGCCTACCT	60.096	CCATCCTGACAACAAGCAGA	59.831	371	653	283
TR6239_c0_g1_i1|2056:2465|2256:2265	(TA)5	MK1013	AACGTGGAGACCAATTTTGC	59.978	CGGGTCCAGCTGTTATTGTT	59.993	40	405	366
TR64519_c2_g1_i3|1:643|419:428	(AG)5	MK10130	CATTGCTCCATTGCCTACCT	60.096	AGATGCAACCTCGTGGAAAG	60.255	371	609	239
TR64519_c2_g1_i3|1:643|538:552	(AGC)5	MK10130	CATTGCTCCATTGCCTACCT	60.096	AGATGCAACCTCGTGGAAAG	60.255	371	609	239
TR64519_c2_g2_i1|1:1675|202:216	(GGC)5	MK10131	CTGCCCTCCTCTCCTCTCTT	60.088	GTAGGATGCCCACCTCAAAA	59.933	45	363	319
TR64519_c2_g2_i2|1:1564|202:216	(GGC)5	MK10131	CTGCCCTCCTCTCCTCTCTT	60.088	GTAGGATGCCCACCTCAAAA	59.933	45	363	319
TR64526_c0_g1_i1|1:279|191:204	(AG)7	MK10132	ATCCATCGCTCCACCATAAG	59.917	CGGAGGAAGAAGAAGACGAA	59.545	135	277	143
TR64532_c0_g1_i1|1:328|108:127	(TACT)5	MK10133	CGTTTTGCCAAGTATGATTGC	60.502	AGGACGCTTGGAGTTCGTAA	59.875	6	230	225
TR64540_c0_g1_i1|1:1391|871:880	(CG)5	MK10134	TTTCGGATCAGTTCCAGGTC	60.05	CTGCCAACGCCGATATCTA	59.801	736	1111	376
TR64540_c0_g1_i2|1:1650|1130:1139	(CG)5	MK10134	TTTCGGATCAGTTCCAGGTC	60.05	CTGCCAACGCCGATATCTA	59.801	995	1370	376
TR64540_c0_g1_i3|1:1638|1118:1127	(CG)5	MK10134	TTTCGGATCAGTTCCAGGTC	60.05	CTGCCAACGCCGATATCTA	59.801	983	1358	376
TR64543_c0_g2_i1|1:1065|34:45	(CA)6	MK10135	CACACACCAAACCACACCAC	60.806	TGCACAACATCTACAGGATCAA	59.199	7	316	310
TR64556_c1_g1_i1|24:441|224:241	(CGC)6	MK10136	GAACCACGGATTCCCCTTAT	60.017	AGACGGACCTGCATGTTACC	59.997	40	366	327
TR64556_c1_g1_i2|24:441|224:241	(CGC)6	MK10136	GAACCACGGATTCCCCTTAT	60.017	AGACGGACCTGCATGTTACC	59.997	40	366	327
TR64584_c0_g1_i1|1:1942|704:721	(GAC)6	MK10137	GCTCGACGATGCTCTCCTC	61.239	CGCTCTCCTGTACCTCGTCT	59.622	624	879	256
TR64599_c0_g1_i1|1:735|440:454	(CAA)5	MK10138	CGAAGCAAATTCCACAGACA	59.84	TGTTGATGATGTTCGCCAAT	59.931	332	615	284
TR64599_c0_g1_i1|1:735|667:684	(ACC)6	MK10139	CGAAGCAAATTCCACAGACA	59.84	CATTTGAATGACGCTCGTG	58.795	332	709	378
TR6249_c0_g1_i1|1501:1910|1701:1710	(TA)5	MK1014	TGTGCAGGTAACTTTCCGTTTA	59.685	TGTGCTTAGCCAGCTGAAAA	59.752	17	269	253
TR64601_c4_g2_i11|1:1455|1324:1337	(TA)7	MK10140	ACCGCCGAATTTGAATAGTG	59.96	ATATGGTGCCTCGGTTGAAG	59.955	1225	1443	219
TR64601_c4_g2_i12|1:1090|959:972	(TA)7	MK10140	ACCGCCGAATTTGAATAGTG	59.96	ATATGGTGCCTCGGTTGAAG	59.955	860	1078	219
TR64601_c4_g3_i1|1:392|261:274	(TA)7	MK10140	ACCGCCGAATTTGAATAGTG	59.96	ATATGGTGCCTCGGTTGAAG	59.955	162	380	219
TR64609_c0_g1_i1|1:288|182:191	(GC)5	MK10141	CGGAAGTCGAAAGCTTCTTC	59.195	ATCGCAATGGGTGTGGTAA	59.79	79	236	158
TR64621_c0_g1_i1|1:223|179:196	(ATC)6	MK10142	TTTCCTTGCTCCATCACTTG	58.847	ATTTGGCCTCTGGAGTTGG	60.058	69	218	150
TR64623_c0_g1_i1|1:344|18:27	(CA)5	MK10143	ATTGCAACGAGGCAACGA	61.396	GAGTTGGGTAGACGGAGCTG	59.867	0	164	165
TR64623_c0_g1_i1|1:344|119:128	(AC)5	MK10144	AGGCAACGACACACACACC	60.655	GAGTTGGGTAGACGGAGCTG	59.867	9	164	156
TR64623_c0_g1_i1|1:344|92:101	(AG)20	MK10144	AGGCAACGACACACACACC	60.655	GAGTTGGGTAGACGGAGCTG	59.867	9	164	156
TR64629_c0_g1_i1|1:790|189:206	(CAG)6	MK10145	AAGAAGCGGACGAGAAACAA	59.993	CGCACTGCTCATCATCATCT	59.975	28	425	398
TR64629_c0_g1_i1|1:790|73:90	(CAC)6	MK10145	AAGAAGCGGACGAGAAACAA	59.993	CGCACTGCTCATCATCATCT	59.975	28	425	398
TR64629_c0_g1_i1|1:790|91:111	(GAC)6	MK10145	AAGAAGCGGACGAGAAACAA	59.993	CGCACTGCTCATCATCATCT	59.975	28	425	398
TR64629_c0_g1_i1|1:790|685:702	(CAA)7	MK10146	AGACATGCTGCCAGACACAC	59.905	AACAAAGGCTATCGCTTGGA	59.845	559	750	192
TR64634_c0_g1_i1|1:273|198:215	(CGT)6	MK10147	GCCGCAATAGGTTCATTCAT	59.929	GTGTGTCAGCAAGCCCAAAG	61.833	113	264	152
TR64635_c0_g1_i1|1:398|287:296	(TC)5	MK10148	GTCCTCCTACTCGCCAACAG	59.867	GCGATGCGTGAAGACATTT	59.821	156	373	218
TR64643_c0_g8_i1|1:455|395:409	(GCG)5	MK10149	GTGGTGGTGGCTACGACTCT	60.182	CCTTCTTCTCTCCGGTCCTT	59.811	270	451	182
TR6250_c0_g2_i1|1:1357|1089:1103	(CTG)5	MK1015	GACAGACTCCTGGCTCCTCA	60.55	CAGCTTCATTTCTTGCTGGA	59.148	1065	1275	211
TR6250_c0_g2_i2|1:1460|1192:1206	(CTG)5	MK1015	GACAGACTCCTGGCTCCTCA	60.55	CAGCTTCATTTCTTGCTGGA	59.148	1168	1378	211
TR6250_c0_g2_i3|1:1215|947:961	(CTG)5	MK1015	GACAGACTCCTGGCTCCTCA	60.55	CAGCTTCATTTCTTGCTGGA	59.148	923	1133	211
TR64643_c0_g8_i2|1:497|395:409	(GCG)5	MK10150	GTGGTGGTGGCTACGACTCT	60.182	CTACAGCTCCATTCCCTCCA	60.21	270	429	160
TR64650_c0_g1_i1|1:366|212:235	(CTC)8	MK10151	TTCCTTGTCTCGCTTGCTTT	60.132	ATCCTCGTCAGCCATTCTCA	60.769	112	272	161
TR64664_c0_g1_i1|2663:3072|2863:2872	(AG)5	MK10152	TGTATGTGGTGGAGCTGGAA	60.112	ACCAGTCCAAGGATCAGTCG	60.112	175	363	189
TR64664_c0_g1_i2|2663:3072|2863:2872	(AG)5	MK10152	TGTATGTGGTGGAGCTGGAA	60.112	ACCAGTCCAAGGATCAGTCG	60.112	175	363	189
TR64664_c0_g1_i3|2663:3072|2863:2872	(AG)5	MK10152	TGTATGTGGTGGAGCTGGAA	60.112	ACCAGTCCAAGGATCAGTCG	60.112	175	363	189
TR64666_c0_g1_i1|1:501|270:279	(TG)5	MK10153	TGTCTCCAATGGTGTCCTCA	60.088	AAGTTGGAAAGAACCGAGCA	59.853	81	349	269
TR64666_c0_g2_i1|1:1840|1609:1618	(TG)5	MK10153	TGTCTCCAATGGTGTCCTCA	60.088	AAGTTGGAAAGAACCGAGCA	59.853	1420	1688	269
TR64666_c0_g2_i2|1:1943|1712:1721	(TG)5	MK10153	TGTCTCCAATGGTGTCCTCA	60.088	AAGTTGGAAAGAACCGAGCA	59.853	1523	1791	269
TR64666_c0_g2_i3|1:1964|1733:1742	(TG)5	MK10153	TGTCTCCAATGGTGTCCTCA	60.088	AAGTTGGAAAGAACCGAGCA	59.853	1544	1812	269
TR64674_c0_g1_i1|1:400|329:348	(AT)10	MK10154	AGCGGTTCAGCATTGTTACC	60.14	ATTCACAAATGCCTCAACGA	59.127	108	390	283
TR64675_c0_g1_i1|1:910|574:588	(CCG)5	MK10155	GCGAGGACAAGAAGAAGGAG	59.162	ATCGCGAGACGAATCTTTTG	60.352	502	828	327
TR64675_c0_g2_i1|1:1021|685:699	(CCG)5	MK10155	GCGAGGACAAGAAGAAGGAG	59.162	ATCGCGAGACGAATCTTTTG	60.352	613	939	327
TR64702_c0_g1_i1|1:606|189:203	(GCG)5	MK10156	CCCACTGCGGTGACTCTT	59.82	TCAGGGAAGGAAGAAAGAAGG	59.807	29	374	346
TR64718_c0_g1_i1|1:1283|1252:1261	(AT)5	MK10157	GGATGGGTCGTCTACAGGAA	59.927	GAGCGTCAACAGAGCAACAC	59.628	1028	1281	254
TR64718_c0_g2_i1|1:1152|1121:1130	(AT)5	MK10157	GGATGGGTCGTCTACAGGAA	59.927	GAGCGTCAACAGAGCAACAC	59.628	897	1150	254
TR64722_c0_g1_i1|1:412|197:206	(GA)5	MK10158	GGTGGATAAGTGACGCAACA	59.572	TACCAAAGCCAACGACTTCC	60.11	111	284	174
TR64736_c1_g2_i1|901:1310|1101:1110	(CG)5	MK10159	GGTTCCAGTTCCAGAAGGTG	59.549	GGTCCATATACGGCACGAAC	60.221	84	314	231
TR6250_c0_g3_i1|1:683|373:387	(GAG)5	MK1016	AGTAGTAGGGCGCTGCCTTT	60.413	CAGCAATCTCTCCTCGTCCT	59.555	352	591	240
TR64746_c0_g1_i1|1:210|68:83	(GA)8	MK10160	AGTAGCACACCTGGCGTAGG	60.334	CAATCTTCCACTCAGCACCA	59.831	21	151	131
TR64746_c0_g2_i1|1:235|68:83	(GA)8	MK10161	TGACGAGGCTCCTAGACCAC	60.408	GCGCCATTGCCATCTATACT	60.088	0	188	189
TR64746_c0_g3_i1|1:235|68:83	(GA)8	MK10162	TGACGAGGCTCCTAGACCAC	60.408	CACCAGACTCGTTGCCTTTT	60.291	0	136	137
TR64750_c0_g1_i1|1:1456|58:78	(ACA)7	MK10163	GATGTTGGTTGCCGTTACCT	59.859	CAAGAAATCCAACGCCTGAT	60.074	18	315	298
TR64754_c1_g1_i1|1:284|67:84	(GCC)6	MK10164	CGGCTCTGTGACGACAACT	60.038	TAGAAGCGCCTGATGAGGAT	59.939	41	203	163
TR64767_c0_g1_i1|1:390|100:119	(CGCA)5	MK10165	GGGTATTCCCGGATTCATTT	59.852	CGAATGGCAAGGGAAAGTAG	59.702	29	265	237
TR64767_c0_g1_i1|1:390|120:131	(CA)6	MK10165	GGGTATTCCCGGATTCATTT	59.852	CGAATGGCAAGGGAAAGTAG	59.702	29	265	237
TR64777_c1_g1_i1|1:950|83:94	(GTT)6	MK10166	GAGTCAACTTCGAGGGAGCA	60.533	GTTCTCGGTTTGAGCCAGTC	59.851	37	263	227
TR64777_c1_g1_i1|1:950|142:159	(TG)6	MK10167	GTTCGTTTCCCTTGCACACT	60.156	GTTCTCGGTTTGAGCCAGTC	59.851	97	263	167
TR64778_c0_g1_i1|1:283|197:206	(CG)5	MK10168	GTCTGATTGCTTGCGGAACT	60.406	GCGTCTGGTGCAGCTCTT	60.304	56	236	181
TR64785_c0_g1_i1|1:272|216:230	(CTG)5	MK10169	TATCCTTCGGTCCTCAGGTG	60.065	CATCAGCATCAGCATCATCA	59.311	34	256	223
TR6268_c0_g1_i1|1:1680|871:885	(CTG)5	MK1017	CATCAGCTCCCTGATTTGCT	60.362	CTGCTTGAGAATGGACGACA	59.984	756	1095	340
TR64785_c0_g1_i1|1:272|231:245	(ATG)5	MK10170	TATCCTTCGGTCCTCAGGTG	60.065	CATCATCATCATCATCAGCATC	58.906	34	268	235
TR64801_c0_g1_i1|1:434|108:117	(AG)5	MK10171	AAGAGGGCGAGAGAGAAAGG	60.088	TCGCTTCTTCAAATGCACAC	59.995	2	143	142
TR64846_c1_g1_i2|1:753|149:158	(AG)5	MK10172	AATCAGCAACAGCCGAAATC	60.221	GGCGAAACCTGCCTAGAACT	60.763	20	373	354
TR64846_c1_g1_i3|1:989|385:394	(AG)5	MK10173	GCTGTGCATTTTCAACACCA	60.709	GAGGCACCCTCGATGTAACT	59.166	157	547	391
TR64851_c0_g1_i1|1:440|365:379	(GAC)5	MK10174	ATGAGCGCCTCAAATGGTAT	59.556	ATCGTCATCGTCCTCGTCTT	59.685	17	399	383
TR64852_c0_g1_i1|1:210|112:121	(AT)5	MK10175	CTTGGACCCATTTCATCAGC	60.461	TCCCATCCACTCTTGTCCTC	60.048	73	193	121
TR64873_c0_g1_i1|1:519|301:310	(TA)5	MK10176	TTGGAGCACACAGATTCCAG	59.831	GCGCTCTTCTTCTTCACGTT	59.763	277	514	238
TR64877_c0_g1_i1|1:366|251:268	(ATC)6	MK10177	ATGTGTGCCGATGATGAAGA	60.08	CGCATAAGACCAAACGATGA	59.688	173	310	138
TR64878_c1_g1_i1|1:1359|617:631	(CGG)5	MK10178	GTTCCGGTCCTTCGTCCT	60.048	CTCGCGGTAGACGAACTCAT	60.419	514	901	388
TR64885_c3_g1_i1|1:526|430:453	(GAA)8	MK10179	ATTCGGATGCCACTTTGTTC	59.939	CCCTTCGTCTAAAGGTGGAG	58.787	181	482	302
TR6268_c0_g1_i2|1:1668|871:885	(CTG)5	MK1018	GTTGTGCAGCCGGTATTTCT	60.14	CTGCTTGAGAATGGACGACA	59.984	693	1083	391
TR64896_c0_g1_i1|1:550|419:436	(TCC)6	MK10180	CTTGGCCTCATTGGATTGTT	59.933	CTGTGGCTTCAGAGCCTGTT	60.589	113	488	376
TR64900_c0_g3_i1|1:332|115:132	(CCA)6	MK10181	ATCCCTCAGCTTCAGCTTCA	60.096	CCGGGTCTGACAACAGAGAC	60.713	80	229	150
TR64900_c0_g3_i3|1:332|115:132	(CCA)6	MK10181	ATCCCTCAGCTTCAGCTTCA	60.096	CCGGGTCTGACAACAGAGAC	60.713	80	229	150
TR64900_c0_g3_i4|1:332|115:132	(CCA)6	MK10181	ATCCCTCAGCTTCAGCTTCA	60.096	CCGGGTCTGACAACAGAGAC	60.713	80	229	150
TR64900_c0_g3_i1|520:933|720:733	(TA)7	MK10182	GTTTCAACAGGCGGTCATCT	60.119	CAGGAGTTGCAAGCAATGAA	59.988	36	366	331
TR64900_c0_g3_i3|520:933|720:733	(TA)7	MK10182	GTTTCAACAGGCGGTCATCT	60.119	CAGGAGTTGCAAGCAATGAA	59.988	36	366	331
TR64900_c0_g3_i4|520:933|720:733	(TA)7	MK10182	GTTTCAACAGGCGGTCATCT	60.119	CAGGAGTTGCAAGCAATGAA	59.988	36	366	331
TR64900_c0_g3_i2|1:335|115:135	(CCA)7	MK10183	CCTCTGTCTTGTTCGTTCCA	58.852	TCGGTTACCACGTCAGACAA	60.152	11	164	154
TR64900_c0_g3_i5|1:335|115:135	(CCA)7	MK10183	CCTCTGTCTTGTTCGTTCCA	58.852	TCGGTTACCACGTCAGACAA	60.152	11	164	154
TR64900_c0_g3_i6|1:335|115:135	(CCA)7	MK10183	CCTCTGTCTTGTTCGTTCCA	58.852	TCGGTTACCACGTCAGACAA	60.152	11	164	154
TR64900_c0_g3_i2|523:936|723:736	(TA)7	MK10184	CTTTCAACAGGCCGTCATCT	60.255	CAGGAGTTGCAAGCAATGAA	59.988	36	366	331
TR64907_c0_g1_i1|1:790|332:343	(AG)6	MK10185	AAGTGCTTGTGCCCTTGAGT	59.914	ACGTTGCGATTTCTTTTGCT	59.889	115	485	371
TR64915_c7_g2_i1|1:425|232:246	(CGG)5	MK10186	GAGCGGAACGCTAGAGAATG	60.118	CGATCTGCTCTTCCCAATGT	60.218	201	415	215
TR64915_c7_g4_i1|1:915|232:246	(CGG)5	MK10187	GAGCGGAACGCTAGAGAATG	60.118	AGGACCGAGTTGAGGTAGCA	59.867	201	516	316
TR64927_c0_g1_i1|1:437|49:60	(GCA)5	MK10188	CGCTCACACCGTTATTGGAC	61.494	TAGATGTCGGCTTTGGCTTT	59.845	12	184	173
TR64927_c0_g1_i1|1:437|354:377	(CA)6	MK10189	TCAGTGACGACGACCAAGAC	59.872	CCAGAGCTGGACAACCTTTC	59.844	273	418	146
TR64927_c0_g1_i1|1:437|378:392	(TCA)8	MK10189	TCAGTGACGACGACCAAGAC	59.872	CCAGAGCTGGACAACCTTTC	59.844	273	418	146
TR6279_c0_g1_i1|1:422|149:158	(AC)5	MK1019	CTTACCCTTCCCGGACTTTC	59.934	AGTGCCAGCAGTACCTCAGC	60.621	39	278	240
TR64930_c0_g1_i1|1:312|247:264	(TGC)6	MK10190	TGTGGTGGTCGTTGTCAAGT	60.047	CTCGCTGGTGCAGCTATTT	59.188	52	301	250
TR64956_c0_g1_i1|1:386|35:49	(TGG)5	MK10191	GATCATGTCGATTGCTGGATT	59.915	CTGGTCGTGGTCTCGATCTT	60.261	1	121	121
TR64965_c0_g1_i1|1:634|212:226	(CAA)5	MK10192	AGATGACAACAACGCTCACG	59.905	TCGTAACTTGTCCACCACCA	60.001	190	318	129
TR64972_c0_g1_i1|1:265|68:85	(CA)9	MK10193	AATAAGAGGAAAGGGCAGAGC	58.994	GCCCTCCTCCCTGGTAGTTA	60.455	19	186	168
TR64972_c0_g1_i1|1:265|88:99	(CA)6	MK10194	CCCACACACACACACACACA	61.088	GCCCTCCTCCCTGGTAGTTA	60.455	65	186	122
TR64972_c0_g3_i1|1:351|68:85	(CA)9	MK10195	AATAAGAGGAAAGGGCAGAGC	58.994	TTCAACAGCTTCCTGGTCGT	60.833	19	162	144
TR64972_c0_g3_i1|1:351|88:99	(CA)6	MK10196	CCCACACACACACACACACA	61.088	CCGATCTAGGGTTAGCAAGC	58.952	65	350	286
TR64985_c1_g5_i1|334:745|534:545	(TA)6	MK10197	GTCTAGGTCGGATTGGGACA	59.927	TTTGCAGGTGAAAACCTTCC	60.088	134	370	237
TR64985_c1_g5_i2|334:745|534:545	(TA)6	MK10197	GTCTAGGTCGGATTGGGACA	59.927	TTTGCAGGTGAAAACCTTCC	60.088	134	370	237
TR64985_c1_g5_i3|334:745|534:545	(TA)6	MK10197	GTCTAGGTCGGATTGGGACA	59.927	TTTGCAGGTGAAAACCTTCC	60.088	134	370	237
TR64985_c1_g5_i4|334:745|534:545	(TA)6	MK10197	GTCTAGGTCGGATTGGGACA	59.927	TTTGCAGGTGAAAACCTTCC	60.088	134	370	237
TR64985_c1_g5_i7|334:745|534:545	(TA)6	MK10197	GTCTAGGTCGGATTGGGACA	59.927	TTTGCAGGTGAAAACCTTCC	60.088	134	370	237
TR64985_c1_g5_i8|334:745|534:545	(TA)6	MK10197	GTCTAGGTCGGATTGGGACA	59.927	TTTGCAGGTGAAAACCTTCC	60.088	134	370	237
TR64985_c1_g5_i5|1:934|520:529	(GA)5	MK10198	AAGAGGTCCAGCAGTCTCCA	59.986	AAGAACTGGCCGTAGGGAAT	59.962	358	670	313
TR64985_c1_g5_i6|1:1091|520:529	(GA)5	MK10198	AAGAGGTCCAGCAGTCTCCA	59.986	AAGAACTGGCCGTAGGGAAT	59.962	358	670	313
TR64997_c0_g1_i1|1:841|311:320	(CG)5	MK10199	GCTACCACCTCTTCGTCAGC	60.02	ATATGGCCTGCACCAGAAAT	59.415	139	488	350
TR64997_c0_g1_i1|1:841|436:447	(TC)6	MK10199	GCTACCACCTCTTCGTCAGC	60.02	ATATGGCCTGCACCAGAAAT	59.415	139	488	350
TR64997_c0_g2_i1|1:839|311:320	(CG)5	MK10199	GCTACCACCTCTTCGTCAGC	60.02	ATATGGCCTGCACCAGAAAT	59.415	139	486	348
TR64997_c0_g2_i1|1:839|436:447	(TC)6	MK10199	GCTACCACCTCTTCGTCAGC	60.02	ATATGGCCTGCACCAGAAAT	59.415	139	486	348
TR805_c12_g2_i1|1:1916|564:584	(GCC)5	MK102	CCGTCGTACCTGGACTTCTC	59.721	TGGCTTCTATACGCCTCTTCA	59.989	507	637	131
TR6279_c0_g2_i1|1:354|149:158	(AC)5	MK1020	CTTACCCTTCCCGGACTTTC	59.934	TGTCGATCTCCATCAGACCA	60.205	39	208	170
TR6279_c0_g3_i1|1:422|149:158	(AC)5	MK1020	CTTACCCTTCCCGGACTTTC	59.934	TGTCGATCTCCATCAGACCA	60.205	39	208	170
TR65006_c0_g1_i1|1:460|358:373	(GA)8	MK10200	AATCGCCCACTAGCATCATC	60.066	GTCGTCGTCCACCAACTTCT	60.159	126	403	278
TR65031_c0_g1_i1|1:1465|1270:1284	(CGC)5	MK10201	AGACATCATTGGGCTCCTTG	60.073	CCAGCCTTCCTAATCTCGTG	59.83	1073	1361	289
TR65033_c1_g1_i1|1:492|22:36	(TTG)6	MK10202	GGTTGTTCGTGTTGCCACT	59.587	GCTGACTCCTTTCGAGATGC	60.104	3	199	197
TR65033_c1_g1_i1|1:492|109:126	(TGT)5	MK10203	TGTTGTTGCCGTTCTTTGAG	59.881	GCTGACTCCTTTCGAGATGC	60.104	30	199	170
TR65033_c1_g2_i1|1:680|69:92	(CAG)6	MK10204	AGCAATCTGGTGATGGAAGC	60.226	TTGCTGCTGGCTGTTGATAG	60.157	42	251	210
TR65033_c1_g2_i1|1:680|475:492	(CAA)8	MK10205	TATCAACAGCCAGCAGCAAG	60.157	CGCAATCCTGTTCAAAGTCA	59.84	233	581	349
TR65033_c2_g1_i1|1:237|48:65	(CAG)6	MK10206	GCAGGAAGGTGCCGTGTA	60.84	GCCTGACTGCTGACGAGAC	59.708	1	151	151
TR65065_c0_g1_i1|1:703|383:392	(GC)5	MK10207	CTGCCGTCCTTGTTTGTTTT	60.147	CTGCACAGGTGAGCAATCAG	60.616	85	418	334
TR65067_c0_g1_i1|1:407|105:125	(CAA)7	MK10208	TTTGCTGCTCGATAGGTTCA	59.566	GCCTCTTATTGGCTGCTTTG	59.982	17	205	189
TR65067_c0_g1_i1|1:407|320:340	(ACA)7	MK10209	CGCCATCACAAGAGTCGTAA	59.864	GACGCTTGGTGCTTGTTGTA	59.911	223	397	175
TR6280_c0_g1_i1|1:1137|974:993	(CGTA)5	MK1021	GCTGTCTCATCGTCCTCCTC	59.952	ACGCGTGTGTACATTTACGG	59.536	900	1058	159
TR65089_c0_g1_i1|1:203|54:71	(GTT)6	MK10210	GAAGGCTGCGTTGGTGAT	59.794	AACAATTGGCACACGACTCA	60.16	32	171	140
TR65089_c0_g1_i1|1:203|72:86	(GCT)5	MK10211	CGTTGGTGATCAGGTTGTTG	60.001	AACAATTGGCACACGACTCA	60.16	40	171	132
TR65102_c0_g1_i1|1:286|209:223	(TTC)5	MK10212	GGACTTGAGAAGCTGGATCG	59.95	GGGCATTTACTAAGAGGATTTG	57.006	9	264	256
TR65104_c0_g1_i1|1:533|55:69	(CAG)5	MK10213	AAATCCAGTACGGCCAATGT	59.316	TTGCTAGGCCTCGTTGAGAT	59.978	22	331	310
TR65104_c0_g1_i1|1:533|70:90	(CAA)5	MK10213	AAATCCAGTACGGCCAATGT	59.316	TTGCTAGGCCTCGTTGAGAT	59.978	22	331	310
TR65135_c0_g1_i4|1:1229|49:66	(CAT)6	MK10214	GCAACAACAACAGCGACAAC	60.356	TTCGGTTCCTCACACATGAA	60.088	2	271	270
TR65161_c0_g1_i1|1:250|154:167	(AC)7	MK10215	GTGTTCTCATGCCCGAATCT	60.081	GCGTTTGTTGCTTGTCCTG	60.443	10	234	225
TR65161_c0_g1_i1|1:250|192:201	(AC)5	MK10215	GTGTTCTCATGCCCGAATCT	60.081	GCGTTTGTTGCTTGTCCTG	60.443	10	234	225
TR65162_c0_g1_i1|1:478|260:273	(CA)7	MK10216	GTCGTCTTGGTTCCATGCTT	60.119	CGTGATCGTGAGCTTGTTGT	59.905	53	350	298
TR65162_c1_g1_i1|1:1162|1082:1091	(GC)5	MK10217	TCCCTCCAGAAAGCTTCAAA	59.926	GACCCTGTCGCTGGGAAT	61.052	782	1119	338
TR65162_c1_g2_i1|1:1806|1730:1744	(GTT)5	MK10218	TCTCACATGTTTGCGAGGAG	59.984	TGAACAACGATTGGGATCAA	59.9	1442	1805	364
TR65162_c2_g3_i1|622:1033|822:833	(CT)9	MK10219	TATACGGCGCAAGAAACAGA	59.467	CGAATCATCCAGGAATGGAG	60.417	39	346	308
TR6282_c1_g3_i1|1:1097|454:465	(AT)6	MK1022	CCGAAGATTGCCATACCAAA	60.827	AGGCAGCCATGTTTTCAGAT	59.7	229	606	378
TR65162_c2_g3_i1|2234:2651|2434:2451	(AT)6	MK10220	CGTAAACCAAGGGGATGAGA	59.926	CGCTCATGAACCAATAGCAA	59.833	18	413	396
TR65165_c1_g1_i1|2953:3367|3153:3167	(TGT)5	MK10221	CGCTACTAATCGATGGCAAA	58.936	CAAGCCAGCAGCAACAAATA	60.014	71	274	204
TR65165_c1_g1_i2|1501:1915|1701:1715	(TGT)5	MK10221	CGCTACTAATCGATGGCAAA	58.936	CAAGCCAGCAGCAACAAATA	60.014	71	274	204
TR65165_c1_g1_i3|3050:3464|3250:3264	(TGT)5	MK10221	CGCTACTAATCGATGGCAAA	58.936	CAAGCCAGCAGCAACAAATA	60.014	71	274	204
TR65165_c1_g1_i1|3554:3967|3754:3767	(AT)7	MK10222	CAAATGTTCGGCAAACTTCA	59.706	AGGCACACACACACAAATCG	60.639	26	256	231
TR65165_c1_g1_i2|2102:2515|2302:2315	(AT)7	MK10222	CAAATGTTCGGCAAACTTCA	59.706	AGGCACACACACACAAATCG	60.639	26	256	231
TR65165_c1_g1_i3|3651:4064|3851:3864	(AT)7	MK10222	CAAATGTTCGGCAAACTTCA	59.706	AGGCACACACACACAAATCG	60.639	26	256	231
TR65165_c1_g1_i1|3597:4008|3797:3808	(TG)6	MK10223	ATCTTGGCGATGGACTTGAG	60.218	TCGAAGAAGCAAACAGCAAC	59.199	119	394	276
TR65165_c1_g1_i2|2145:2556|2345:2356	(TG)6	MK10223	ATCTTGGCGATGGACTTGAG	60.218	TCGAAGAAGCAAACAGCAAC	59.199	119	394	276
TR65165_c1_g1_i3|3694:4105|3894:3905	(TG)6	MK10223	ATCTTGGCGATGGACTTGAG	60.218	TCGAAGAAGCAAACAGCAAC	59.199	119	394	276
TR65165_c1_g1_i1|3871:4152|4071:4085	(GTC)5	MK10224	TCTGGCCGAGTTTTGTCTTC	60.375	CGTAGCTTGCGTAGTGTTGC	59.703	146	267	122
TR65165_c1_g1_i1|3886:4152|4086:4109	(GTT)8	MK10224	TCTGGCCGAGTTTTGTCTTC	60.375	CGTAGCTTGCGTAGTGTTGC	59.703	131	252	122
TR65165_c1_g1_i2|2419:2700|2619:2633	(GTC)5	MK10224	TCTGGCCGAGTTTTGTCTTC	60.375	CGTAGCTTGCGTAGTGTTGC	59.703	146	267	122
TR65165_c1_g1_i2|2434:2700|2634:2657	(GTT)8	MK10224	TCTGGCCGAGTTTTGTCTTC	60.375	CGTAGCTTGCGTAGTGTTGC	59.703	131	252	122
TR65165_c1_g1_i3|3968:4249|4168:4182	(GTC)5	MK10224	TCTGGCCGAGTTTTGTCTTC	60.375	CGTAGCTTGCGTAGTGTTGC	59.703	146	267	122
TR65165_c1_g1_i3|3983:4249|4183:4206	(GTT)8	MK10224	TCTGGCCGAGTTTTGTCTTC	60.375	CGTAGCTTGCGTAGTGTTGC	59.703	131	252	122
TR65166_c0_g1_i1|1:1247|306:317	(TG)6	MK10225	AATGCAACAATCCCCAAGAG	59.933	GAGAATCATCGCTGCAAACA	59.955	192	479	288
TR65166_c0_g2_i1|1:1245|306:317	(TG)6	MK10225	AATGCAACAATCCCCAAGAG	59.933	GAGAATCATCGCTGCAAACA	59.955	192	479	288
TR65166_c0_g1_i1|1:1247|739:754	(GT)8	MK10226	CTTGCCTCGAGTCCAATCTC	59.95	GCCTGCTGTCTTGTGTGTGT	59.948	711	931	221
TR65166_c0_g2_i1|1:1245|739:750	(GT)6	MK10226	CTTGCCTCGAGTCCAATCTC	59.95	GCCTGCTGTCTTGTGTGTGT	59.948	711	929	219
TR65166_c0_g1_i1|1:1247|910:921	(CA)6	MK10227	TCTTGCCTCGAGTCCAATCT	59.95	CAGTGCATTGCTAGCGAGAG	59.911	710	985	276
TR65166_c0_g2_i1|1:1245|908:919	(CA)6	MK10227	TCTTGCCTCGAGTCCAATCT	59.95	CAGTGCATTGCTAGCGAGAG	59.911	710	983	274
TR65167_c0_g5_i1|1:443|64:87	(CTG)8	MK10228	AAGCAACGGCATCTCGTC	59.95	ACATCCATCCATCCAAAAGC	59.756	39	300	262
TR65169_c0_g1_i1|1:861|301:310	(TA)5	MK10229	AAGCATCTCGCACCTCATCT	59.981	AACCGCTTCAAAGGGAAAAT	59.945	268	477	210
TR65169_c0_g2_i1|1:743|301:310	(TA)5	MK10229	AAGCATCTCGCACCTCATCT	59.981	AACCGCTTCAAAGGGAAAAT	59.945	268	477	210
TR6310_c0_g1_i1|1:918|614:623	(CA)5	MK1023	AGTGCAATAGGCTTGGCTTG	60.407	TCTGCTTCAACGACGACAAC	60.032	588	883	296
TR65174_c0_g1_i1|1:447|348:357	(GA)5	MK10230	CGGGGTACTGCTCATTGTTT	59.993	TGGCTCAATTTTCCTTCCAG	60.184	257	394	138
TR65203_c0_g1_i1|1:801|44:58	(GCA)5	MK10231	CAACAACAACGGCTCATCAC	60.16	GACCGATCGAGGTCACTTTC	59.661	14	303	290
TR65203_c0_g1_i1|1:801|560:574	(TGG)5	MK10232	TGGCTGGTGCTCATTTACAG	59.864	ATCGAGCATTGAGCTGGAGT	59.981	450	688	239
TR65203_c0_g1_i1|1:801|720:740	(CAG)7	MK10233	TGGCTGGTGCTCATTTACAG	59.864	AGTCTGTTTCGGTCGAGCAT	59.874	450	783	334
TR65232_c0_g1_i1|1:783|42:56	(CAA)5	MK10234	GCATCAACAACGCCAACTAA	59.735	TAGAGTGGTGCAATGCGTTC	59.871	14	413	400
TR65253_c0_g1_i1|1:1309|61:81	(TAA)7	MK10235	AGACCCGTTCGGTTTATTCA	59.429	GGTTAGTCCAGCCCAATCAA	59.933	20	205	186
TR65267_c0_g1_i1|1:249|45:54	(GA)5	MK10236	ATCAACAACCCCAGGACCAT	61.41	CCGGACTCTCATCGGAATTA	60.029	8	160	153
TR65283_c1_g1_i1|1:1162|87:104	(AG)9	MK10237	ATTCGCCTGCCTACCAACTA	59.73	AGCATTGCCTTCCTTCCTCT	60.349	23	210	188
TR65283_c1_g3_i1|1:473|45:58	(AG)7	MK10238	AAGGCTGCGTTCCTCCTT	59.95	CGGAGAAGGTCTCGAAGATG	59.943	9	271	263
TR65283_c1_g3_i1|1:473|60:81	(GA)11	MK10238	AAGGCTGCGTTCCTCCTT	59.95	CGGAGAAGGTCTCGAAGATG	59.943	9	271	263
TR65283_c1_g4_i1|1:1073|45:58	(AG)7	MK10238	AAGGCTGCGTTCCTCCTT	59.95	CGGAGAAGGTCTCGAAGATG	59.943	9	271	263
TR65283_c1_g4_i1|1:1073|60:81	(GA)11	MK10238	AAGGCTGCGTTCCTCCTT	59.95	CGGAGAAGGTCTCGAAGATG	59.943	9	271	263
TR65283_c1_g4_i2|1:991|45:58	(AG)7	MK10238	AAGGCTGCGTTCCTCCTT	59.95	CGGAGAAGGTCTCGAAGATG	59.943	9	271	263
TR65283_c1_g4_i2|1:991|60:81	(GA)11	MK10238	AAGGCTGCGTTCCTCCTT	59.95	CGGAGAAGGTCTCGAAGATG	59.943	9	271	263
TR65287_c0_g1_i1|1:380|103:117	(CGG)5	MK10239	AGCTGGTGGAGGAGCAGTC	60.566	GTGGCGATGTACTCGGTGA	60.704	41	272	232
TR6319_c0_g1_i1|1:635|46:60	(TGT)5	MK1024	CAGCAGCAACAACAACAACA	59.504	CACGCGACTTTTCATCACAC	60.31	14	350	337
TR65287_c0_g1_i1|1:380|291:308	(GCG)6	MK10240	CAGCTGGTGGAGGAGCAGT	61.606	CGAACGTGTCGATGGACTT	59.692	40	352	313
TR65293_c0_g2_i1|1:319|112:121	(TA)5	MK10241	CTTTTGGTTTGCTCCTGCTT	59.494	GCTGCAAAGGGAAAAGAGTG	59.993	28	149	122
TR65329_c0_g1_i1|1:1222|427:436	(CT)5	MK10242	GACAAGGAGATGCTGCACAA	59.992	ATGGCAACCACAATCTCTCC	59.934	372	715	344
TR65329_c0_g1_i2|227:636|427:436	(CT)5	MK10243	GACAAGGAGATGCTGCACAA	59.992	GTCCTTGCAACCCCACTTTA	59.971	145	286	142
TR65329_c0_g1_i3|227:636|427:436	(CT)5	MK10243	GACAAGGAGATGCTGCACAA	59.992	GTCCTTGCAACCCCACTTTA	59.971	145	405	261
TR65329_c0_g1_i4|1:1430|427:436	(CT)5	MK10243	GACAAGGAGATGCTGCACAA	59.992	GTCCTTGCAACCCCACTTTA	59.971	372	513	142
TR65343_c1_g1_i5|6845:7254|7045:7054	(TA)5	MK10244	AGGGTGTCTTCCAGGGAGTT	59.968	GTTCCGTCGTTGCATTGATT	60.905	4	352	349
TR65343_c1_g1_i5|7900:8313|8100:8113	(CT)7	MK10245	GCTTATTTTCAGCCCAAACG	59.72	CTAGGGGTCAGCTTCTTGGA	59.425	129	285	157
TR65343_c1_g2_i1|2810:3227|3010:3027	(CCG)6	MK10246	ACACGTAGCCGTCCTGTAGC	60.343	TACAAGCACGGGGAGACCT	60.662	32	392	361
TR65343_c1_g2_i2|2183:2600|2383:2400	(CCG)6	MK10246	ACACGTAGCCGTCCTGTAGC	60.343	TACAAGCACGGGGAGACCT	60.662	32	392	361
TR65345_c0_g1_i1|1878:2287|2078:2087	(AT)5	MK10247	GAGGCAAGAAGCTGGACAAC	59.997	CACACAAGCACAAGCCATTT	59.764	26	271	246
TR65345_c0_g1_i4|1793:2202|1993:2002	(AT)5	MK10247	GAGGCAAGAAGCTGGACAAC	59.997	CACACAAGCACAAGCCATTT	59.764	26	271	246
TR65345_c0_g1_i2|2292:2701|2492:2501	(AT)5	MK10248	CTGCAGAAGCTGGACAACAA	60.175	AAGCACAAGCCATTTTCCAC	60.118	28	266	239
TR65345_c0_g1_i3|2377:2786|2577:2586	(AT)5	MK10248	CTGCAGAAGCTGGACAACAA	60.175	AAGCACAAGCCATTTTCCAC	60.118	28	266	239
TR65355_c0_g2_i1|214:623|414:423	(CA)5	MK10249	GGAACCAGGAGGAGGAAGAC	60.05	GTTCAACGCGTGCTTATTCA	59.879	50	392	343
TR65355_c0_g2_i2|214:623|414:423	(CA)5	MK10249	GGAACCAGGAGGAGGAAGAC	60.05	GTTCAACGCGTGCTTATTCA	59.879	50	392	343
TR6319_c0_g1_i1|1:635|70:84	(CAGA)5	MK1025	GGCTGTTGTTGTTGTTGTCG	60.199	AGGCGTTTTGATTGGAACTG	60.11	42	272	231
TR65356_c0_g1_i1|37:456|237:256	(GCCT)5	MK10250	GGCATGGAAGTTATGCGATT	59.929	GAGGGTGGAGGAAGGAGAAG	60.186	62	304	243
TR65365_c0_g1_i1|1653:2062|1853:1862	(TC)5	MK10251	CGCCGAGCTTCTCTAACCTA	59.747	CTGGAACTGGAGGAGGATTG	59.649	170	338	169
TR65365_c0_g2_i1|1:743|362:371	(TC)5	MK10251	CGCCGAGCTTCTCTAACCTA	59.747	CTGGAACTGGAGGAGGATTG	59.649	332	500	169
TR65375_c0_g1_i1|1:1860|1526:1535	(GC)5	MK10252	CAGCAACATCATCCATGTCC	59.925	GTCCAGTTCCAGTCCTCACC	59.534	1387	1759	373
TR65378_c0_g1_i1|1:372|117:131	(CGG)5	MK10253	TGTGTGTGCTGGGACTATGG	60.593	TTCGCCTGTAGAATCGGAAG	60.344	69	365	297
TR65383_c0_g2_i1|1:1447|210:227	(AT)6	MK10254	AAAGGTGCCTGCCTGTTTTA	59.747	GGTTACAAGGTTTGGGCAGA	59.971	168	483	316
TR65385_c2_g1_i1|1:625|303:317	(AAG)5	MK10255	GACCGGGAGATGATGGACTA	59.886	TTCAGTTTGCTGGCCTTCTT	59.993	263	507	245
TR65399_c0_g1_i1|1541:1961|1741:1761	(ATC)7	MK10256	AATCTGTTCCACGCTCAAGG	60.255	TCAAGCTTCAGATCGTGGTG	59.984	73	418	346
TR65399_c0_g1_i1|1977:2279|2177:2186	(CT)5	MK10257	CGCTGGTTTCTTCGACTTCT	59.615	TGCGTCTTCCCGTCTCTTAT	59.836	96	263	168
TR65401_c0_g1_i1|1:694|532:546	(GCA)5	MK10258	GCTCCACATCCTTCAGATGC	60.779	GGCAAACGTTCAGAGCCTAA	60.386	493	677	185
TR65413_c0_g1_i1|1:453|336:350	(TGT)5	MK10259	TTCACAGACAAACACGCACA	59.912	GGTGGGCTCAAGTGAACAAT	59.973	152	425	274
TR6319_c0_g1_i1|1:635|596:605	(TGT)5	MK1026	TGCAACAAACTTGCATCACA	59.877	TGTCTATCTGTCTGTCTGTCTGTCT	57.288	359	630	272
TR65417_c0_g1_i1|1:667|573:593	(CCG)7	MK10260	GTCCTTCGTCTCTCCTCGTG	59.986	GAGGGCAGTAGCTGACCAGT	59.48	437	623	187
TR65444_c1_g4_i1|1:927|345:359	(CAA)5	MK10261	GTGCCCAAACCTATTGATGG	60.192	ATCATCCTGCTCAAGCTCGT	59.981	149	430	282
TR65444_c1_g4_i1|1:927|848:865	(CAA)6	MK10262	CGCATTGAGATAGCGCATAA	59.965	TATTGTTGCTGGCCTGCTGT	61.767	635	887	253
TR65444_c2_g1_i1|1:1999|1907:1921	(GCT)5	MK10263	TCAGCAGCCTGAGAAACCTT	60.134	CATGGACACAGTAAGGGAGGA	59.974	1584	1973	390
TR65458_c1_g12_i1|1:1040|92:115	(CGT)6	MK10264	CAATGGCTGCGTCACTCC	61.449	GATGATGACGACGAAGACGA	59.794	19	148	130
TR65458_c1_g12_i1|1:1040|116:133	(CCT)8	MK10265	CTCCTCCTCCTCCTCCTCCT	61.243	GTATCTCAAGCGACCCCTCA	60.218	95	337	243
TR65458_c1_g12_i2|1:921|92:115	(CGT)6	MK10266	CAATGGCTGCGTCACTCC	61.449	ATACACGTAGCACCGGAAGG	60.015	19	338	320
TR65458_c1_g12_i5|1:951|92:115	(CGT)6	MK10266	CAATGGCTGCGTCACTCC	61.449	ATACACGTAGCACCGGAAGG	60.015	19	338	320
TR65458_c1_g12_i2|1:921|116:133	(CCT)8	MK10267	CTCCTCCTCCTCCTCCTCCT	61.243	AGCGGAAGCGATACACGTAG	60.428	95	348	254
TR65458_c1_g12_i5|1:951|116:133	(CCT)8	MK10267	CTCCTCCTCCTCCTCCTCCT	61.243	AGCGGAAGCGATACACGTAG	60.428	95	348	254
TR65459_c0_g1_i1|1:1551|1092:1106	(TTG)5	MK10268	CTCACGTGGCCCTAATTGTT	59.993	ATGATTTGCTTGCATCGTGA	60.228	792	1151	360
TR65459_c1_g1_i1|1:1694|1505:1522	(GGC)6	MK10269	CGCCAACAGTTACAACATGC	60.18	TGCTTTCTCGTTCGTTCACA	60.574	1461	1660	200
TR6322_c0_g1_i1|1:476|365:379	(GGC)5	MK1027	TTCTTCTCAAGGCTCGTTGC	60.657	CAGTGCCGCGTTATAGGAGT	60.292	104	399	296
TR65459_c1_g2_i1|1:216|101:118	(CGT)6	MK10270	CGCTTGTTGCACTTGTTGAT	59.911	ATCAAGCCATCAGGCAAAAT	59.533	21	172	152
TR65459_c1_g2_i1|1:216|119:139	(TGT)7	MK10270	CGCTTGTTGCACTTGTTGAT	59.911	ATCAAGCCATCAGGCAAAAT	59.533	21	172	152
TR65475_c0_g1_i1|333:747|533:547	(CTG)5	MK10271	ACTAGCACTAGCACGCTTCG	58.511	GACACCAAGGCCATCCAC	59.892	151	318	168
TR65475_c0_g1_i1|750:1164|950:964	(GAT)5	MK10272	TCTCTTCGATCGCTTCCACT	60.096	ACGCAATCTTCCATGTCCTC	60.081	164	325	162
TR65475_c0_g1_i1|903:1312|1103:1112	(GC)5	MK10273	GATGATGTGATGGACGAACG	59.925	CGTGAAGCGATTCCTACTCC	59.836	55	288	234
TR65480_c0_g1_i1|1:332|121:134	(AT)9	MK10274	GGCCGTCAGCATAACGACTA	61.188	CTTCCATGGCACGTTTATCA	59.542	38	284	247
TR65480_c0_g1_i1|1:332|96:113	(GT)7	MK10274	GGCCGTCAGCATAACGACTA	61.188	CTTCCATGGCACGTTTATCA	59.542	38	284	247
TR65486_c0_g1_i1|1:1246|929:943	(GTG)6	MK10275	GGCAGAGTAGCCAGTGGAAG	60.012	CTCGAGAGGATGGAGGTCAG	59.937	765	1010	246
TR65486_c0_g2_i1|1:699|382:396	(GCC)5	MK10275	GGCAGAGTAGCCAGTGGAAG	60.012	CTCGAGAGGATGGAGGTCAG	59.937	218	463	246
TR65486_c0_g1_i1|1:1246|1039:1056	(GCC)5	MK10276	GGCAGAGTAGCCAGTGGAAG	60.012	CACTGGAACACCAAGCTCAA	59.873	765	1151	387
TR65486_c0_g2_i1|1:699|492:509	(GTG)6	MK10276	GGCAGAGTAGCCAGTGGAAG	60.012	CACTGGAACACCAAGCTCAA	59.873	218	604	387
TR65489_c0_g1_i1|1:1957|375:386	(AC)6	MK10277	CGTCCTGCAATCATCATCAC	60.08	AGCCAAGATTTGTTGGATCG	60.074	319	711	393
TR65491_c0_g2_i1|1:350|139:150	(TA)6	MK10278	ATGTGTCCATGGCTGTATGC	59.404	ATCCCGCTTGATTTTGACAC	59.939	83	330	248
TR65491_c0_g2_i2|1:1532|139:150	(TA)6	MK10278	ATGTGTCCATGGCTGTATGC	59.404	ATCCCGCTTGATTTTGACAC	59.939	84	331	248
TR65491_c0_g2_i1|2769:3183|2969:2983	(GGA)5	MK10279	TGGGGAGACTTCTTCTCTCG	59.525	CTCCTCTTCCTCCTCCCAAC	60.186	66	343	278
TR6328_c0_g1_i1|1:277|190:204	(GCC)5	MK1028	ACCACCGCAGAGATCAAGTC	60.269	GAGAACGGCCTGCTGCTT	61.664	108	239	132
TR65495_c0_g1_i1|1:427|221:230	(TA)5	MK10280	GCCGTTTTGGATCCTTTCTT	60.431	CCAGTGGCAGTGAGAGTTGA	60.022	108	319	212
TR65502_c0_g1_i1|1:565|163:172	(TC)5	MK10281	ACAACATCACGTCGCGAATA	60.142	ATGATGCACCACCACTACCA	59.837	24	307	284
TR65502_c0_g1_i1|1:565|455:464	(TC)5	MK10282	ACAACATCACGTCGCGAATA	60.142	CGACATAAAACTGACCTAACTCTCC	59.631	316	510	195
TR65502_c0_g3_i1|1:1166|1056:1065	(TC)5	MK10283	GTTGCCGGTTCCATTTCTTA	59.938	CGACATAAAACTGACCTAACTCTCC	59.631	749	1111	363
TR65507_c2_g2_i2|1708:2127|1908:1927	(AAAC)5	MK10284	TGATGATGTTGTCGTTGGTG	58.921	ACTACGCTACGCTCGTGGTT	59.965	127	328	202
TR65509_c0_g1_i1|1:494|408:425	(TGA)6	MK10285	AAAGAAGAAGGGAGGCTCGT	59.461	TCGTCATCGTCGTCATCTTC	59.794	218	478	261
TR65513_c0_g1_i1|1:1531|1061:1075	(TCC)5	MK10286	CCTTGTCCTCGTCCTCTTCA	60.377	GTATCTGTGCTCGCCTCTCC	59.981	1040	1432	393
TR65521_c0_g1_i1|1:535|119:136	(GAC)7	MK10287	TTTGCAAGTGAAATCGTTCG	59.849	TTGGAGCCAGATGTGTCTTG	59.831	84	324	241
TR65521_c0_g1_i1|1:535|155:166	(AG)9	MK10288	GAACGACATCAAGCCAGTGA	59.837	TCACCAACTAAAGCCCCAAC	59.971	135	381	247
TR65528_c0_g1_i1|1:614|482:496	(GAA)5	MK10289	GCTGGACGAAAAGCAACTTC	60	TGTCCATCAACAGTAACATGAGG	59.906	451	608	158
TR6336_c0_g1_i1|458:875|658:675	(GTT)9	MK1029	GACACGGATGGCTTGGTAAT	59.82	ACGACACAGACGACAACAGC	59.948	14	240	227
TR65531_c0_g2_i1|1:243|131:140	(TA)5	MK10290	AGCAGCCAAAAGAACCAAAA	59.861	CTGTGATTGCGATGGTTGTC	60.12	49	217	169
TR65537_c0_g1_i2|48:457|248:257	(TA)5	MK10291	TGTATGTGCATCGCCAAAAT	59.96	CTGTCGAGGTTGCTCCATCT	60.408	91	262	172
TR65543_c0_g1_i1|431:844|631:644	(CG)7	MK10292	CAGTCTCCCACTCTCCCTGA	60.388	GGGAGGTGAAGCAGATGAAG	59.803	4	339	336
TR65544_c0_g2_i1|1:888|786:797	(TA)6	MK10293	CGGAGATTGGTCACGGATAC	60.34	CGGTGGAGCAAGCTCTTTT	60.523	686	844	159
TR65545_c0_g1_i1|1:1744|1683:1692	(AT)5	MK10294	TGCTGCAATGATTCCCATAA	60.035	GAACACGGAATTGTAGCCAAA	59.989	1358	1722	365
TR65548_c0_g1_i1|1:1538|53:70	(CAG)6	MK10295	CCCAACTATGCAACAACCAAC	60.277	GCCTGGGTGCATTATTGAGT	59.962	6	333	328
TR65548_c0_g1_i1|1:1538|71:88	(CAA)6	MK10296	AATCAACAGCACCTGCAACA	60.31	GCCTGGGTGCATTATTGAGT	59.962	34	333	300
TR65555_c0_g3_i3|864:1273|1064:1073	(TA)5	MK10297	TGGATTTTGGTTCGTTCTCC	59.91	AGGCAACCGGTGTCAAGTAG	60.171	129	299	171
TR65559_c0_g1_i1|1:1553|313:333	(CAT)7	MK10298	TAATGGATACCGGGCAAAAG	59.789	CGATGCTGTTCAGGCTACAA	60.011	99	365	267
TR65559_c0_g1_i1|1:1553|854:868	(GCT)5	MK10299	GAGCGAACTGTGGGTTCTGT	60.307	CCGATGAACGACTACCCTGT	59.989	763	904	142
TR805_c12_g2_i1|1:1916|1507:1521	(GAC)7	MK103	AGGAAGTACGGGCAGAAGGT	60.132	TTCCATTCCCCACAACTAGC	59.933	1317	1709	393
TR805_c12_g2_i1|1:1916|1546:1560	(GCG)5	MK103	AGGAAGTACGGGCAGAAGGT	60.132	TTCCATTCCCCACAACTAGC	59.933	1317	1709	393
TR6336_c0_g2_i1|1:828|319:336	(GCC)6	MK1030	TTGTTTCGTGCTGGCATAAG	59.872	TGAACTGGAACAAGCGAGTG	60.025	166	411	246
TR6336_c0_g2_i2|1:1830|319:336	(TTG)5	MK1030	TTGTTTCGTGCTGGCATAAG	59.872	TGAACTGGAACAAGCGAGTG	60.025	166	411	246
TR65559_c1_g1_i1|1:509|454:468	(GAT)5	MK10300	GCCTATGGAGGTTTCGTTGA	60.074	GCTTCTTCCGCTTCTTCTTC	58.411	222	508	287
TR65569_c0_g1_i1|1:824|66:86	(CA)5	MK10301	TAGACACGCGCAACAACAAT	60.324	CGTCCGTTCGCTAGTTTCTC	60.015	19	204	186
TR65569_c0_g1_i1|1:824|533:542	(ACA)7	MK10302	CTCTGCAAGTGCCATACCAA	59.864	AACACGCTTGGAAAGAATCG	60.249	476	628	153
TR65577_c0_g1_i1|1:1783|794:803	(TA)5	MK10303	AGAGCAGCGTGAAAGCGTAT	60.183	AGATGATGCACAAGCAGCAC	60.024	637	1027	391
TR65603_c0_g1_i1|1:436|254:265	(AC)6	MK10304	GAAAGCCATCTTTCCTGCTG	59.955	GATCGCGGATTAGAGTTTGC	59.813	125	301	177
TR65603_c0_g2_i1|1:437|255:266	(AC)6	MK10304	GAAAGCCATCTTTCCTGCTG	59.955	GATCGCGGATTAGAGTTTGC	59.813	126	302	177
TR65610_c0_g1_i1|1439:1853|1639:1653	(TGG)5	MK10305	GGCAATGCTGTGTCACTGTT	59.758	AGTCTGAAGCAGGTCCATCG	60.408	89	248	160
TR65626_c0_g1_i1|1:786|695:712	(CGC)6	MK10306	GTCCTGCAATTTCTCGGATT	59.129	GTGGAGGAGGCAGACGAGT	60.414	553	762	210
TR65666_c0_g1_i1|1:691|360:369	(TA)5	MK10307	AAGGAAGGACCCACTTCGAT	59.935	TGCTCTGCATGTTTCTTTCG	60.134	299	664	366
TR65668_c0_g1_i1|1:480|343:366	(CA)12	MK10308	CAACATTGTGTGATCCATTCG	59.832	TGGCGCATGATTGTTTTG	60.203	267	389	123
TR65668_c0_g10_i1|1:490|343:376	(CA)17	MK10308	CAACATTGTGTGATCCATTCG	59.832	TGGCGCATGATTGTTTTG	60.203	267	399	133
TR65668_c0_g2_i1|1:492|343:378	(CA)18	MK10308	CAACATTGTGTGATCCATTCG	59.832	TGGCGCATGATTGTTTTG	60.203	267	401	135
TR65668_c0_g3_i1|1:412|343:368	(CA)13	MK10308	CAACATTGTGTGATCCATTCG	59.832	TGGCGCATGATTGTTTTG	60.203	267	391	125
TR65668_c0_g4_i1|1:430|343:380	(CA)19	MK10308	CAACATTGTGTGATCCATTCG	59.832	TGGCGCATGATTGTTTTG	60.203	267	403	137
TR65668_c0_g5_i1|1:488|343:374	(CA)16	MK10308	CAACATTGTGTGATCCATTCG	59.832	TGGCGCATGATTGTTTTG	60.203	267	397	131
TR65668_c0_g6_i1|1:432|343:382	(CA)20	MK10308	CAACATTGTGTGATCCATTCG	59.832	TGGCGCATGATTGTTTTG	60.203	267	405	139
TR65668_c0_g8_i1|1:422|343:372	(CA)15	MK10308	CAACATTGTGTGATCCATTCG	59.832	TGGCGCATGATTGTTTTG	60.203	267	395	129
TR65693_c0_g1_i1|1:335|243:256	(AT)7	MK10309	AGCAAAAGTGGAGAGCCAAA	59.993	GGAGGTTTACAATTGGCCATAA	60.076	146	309	164
TR6336_c0_g2_i1|1:828|442:456	(TTG)5	MK1031	CACTCGCTTGTTCCAGTTCA	60.025	GAAAATCAGCAACACCAGCA	59.847	392	710	319
TR65694_c0_g1_i1|1:344|100:125	(GA)13	MK10310	TGTCGCCTGTGTCTTGTTGT	60.357	TGGAGTGTGTGTTGCCTCTC	59.872	40	160	121
TR65703_c0_g1_i1|1:220|76:90	(TAG)5	MK10311	GTGGCGGACTTCCTCTTCTT	60.766	CTCAAGCTCAACGTCACCAA	60.025	38	210	173
TR65726_c0_g1_i1|1:631|497:508	(AC)6	MK10312	ACCCAGCACCAAAACTCAAC	60.012	TCACACACAACAACGTCCAA	59.589	448	583	136
TR65731_c0_g1_i1|1:597|505:519	(CGG)5	MK10313	GAACTCGTCGGAGTGGAGAG	59.986	CTGAAGGACGGAGGTGAAGA	60.377	267	574	308
TR65741_c0_g1_i1|1:345|251:268	(GGA)6	MK10314	CAAATAAATGCCCTGGAGGA	59.894	ACGACGGAACGAAGAAAAGA	59.853	105	326	222
TR65746_c0_g1_i1|1:765|66:83	(GCA)6	MK10315	GCGTGCCCAACTACATGAC	60.136	AAATGCGTCGAAAGAAGACG	60.386	1	376	376
TR65754_c0_g1_i1|1:457|79:102	(TCA)8	MK10316	TGTTTTGCTTCTGGCCTCTT	59.993	GACACTGCAGCATGAAAGGA	59.992	9	337	329
TR65754_c0_g2_i1|1:533|79:102	(TCA)8	MK10316	TGTTTTGCTTCTGGCCTCTT	59.993	GACACTGCAGCATGAAAGGA	59.992	9	338	330
TR65754_c0_g3_i1|1:458|79:102	(TCA)8	MK10316	TGTTTTGCTTCTGGCCTCTT	59.993	GACACTGCAGCATGAAAGGA	59.992	9	338	330
TR65757_c0_g1_i1|1:466|281:292	(AC)6	MK10317	CGGTTTTGAAGGTGCTCAAT	60.11	TGTTTCCACATCCTCCATCA	59.893	242	404	163
TR65757_c0_g2_i1|1:467|282:293	(AC)6	MK10317	CGGTTTTGAAGGTGCTCAAT	60.11	TGTTTCCACATCCTCCATCA	59.893	242	405	164
TR65761_c0_g1_i1|1:772|453:462	(GC)5	MK10318	ATTCGACGAGATGTGGAACC	59.934	CCTGAGCAAGCAAGGGATAG	59.971	295	676	382
TR65771_c0_g1_i1|1:265|84:93	(AT)5	MK10319	CAGAACAATAGGAGGGGATCA	58.992	TCCAGGCCTTTGAATTTGTC	60.051	41	178	138
TR6336_c0_g2_i2|1:1830|442:456	(GCT)6	MK1032	CACTCGCTTGTTCCAGTTCA	60.025	ATCAGCAACACCAACAGCAG	59.905	392	721	330
TR65781_c0_g1_i1|1:657|537:548	(CT)6	MK10320	TGCATCGCATCACAGAAACT	60.423	CGAGTGTTTCACTTCCAGCA	60.025	462	636	175
TR65810_c0_g1_i2|54:468|254:268	(TCC)5	MK10321	CGCCACCGCTATATAAAACA	58.724	AGGAGGAGGAGATGGAGAGC	59.913	119	257	139
TR65810_c0_g1_i3|54:468|254:268	(TCC)5	MK10321	CGCCACCGCTATATAAAACA	58.724	AGGAGGAGGAGATGGAGAGC	59.913	119	257	139
TR65841_c0_g1_i1|1:935|483:494	(TA)6	MK10322	TTCATATGCCGCTTGGTGTA	60.096	GGAAGAACCTCCTGGTGTGA	60.088	329	722	394
TR65845_c0_g1_i1|1:207|35:55	(CAA)7	MK10323	CACTCGTCTATCGAGCAGCA	60.31	GCTGCTGTTGCTGTTGTTGT	60.104	10	202	193
TR65869_c0_g1_i1|1:556|415:429	(GCC)5	MK10324	CTGAAACTCGTCAGCATCCA	59.984	CGGTGATCATGGTGTTCTTG	59.96	259	459	201
TR65894_c0_g1_i1|1:462|339:353	(ACA)5	MK10325	CAGCATCAACACCGTCAATC	60.12	TATGGACTCGGAAAGGATGC	60.036	203	445	243
TR65905_c0_g1_i1|1:642|401:418	(CGC)6	MK10326	GTCTTGCAGGGGTAACATGG	60.375	CGAGGATCTCAAATCGATGC	60.712	164	542	379
TR65911_c0_g1_i1|1:984|326:340	(GCG)5	MK10327	AAAACGCAACTCCAAACACC	60.015	ACTCTCGCCGGACTACAGG	60.415	233	415	183
TR65931_c0_g1_i1|1:1130|81:92	(CGC)5	MK10328	CAAAGGCATCTGAACCAACA	59.691	GCATGCGTACATTTGATTGC	60.111	54	444	391
TR65931_c0_g2_i1|1:1130|81:92	(CGC)5	MK10328	CAAAGGCATCTGAACCAACA	59.691	GCATGCGTACATTTGATTGC	60.111	54	444	391
TR65931_c0_g1_i1|1:1130|733:747	(AT)6	MK10329	TACTCCGCGATGTCCTTCTC	60.362	CTGATAGACCCGCGACAGAT	60.24	619	988	370
TR65931_c0_g2_i1|1:1130|733:747	(AT)6	MK10329	TACTCCGCGATGTCCTTCTC	60.362	CTGATAGACCCGCGACAGAT	60.24	619	988	370
TR6336_c0_g2_i2|1:1830|690:707	(CGC)7	MK1033	CACTCGCTTGTTCCAGTTCA	60.025	CAAACGATCGAAAATCAGCA	59.809	392	734	343
TR65938_c0_g1_i1|1:1626|361:370	(GC)5	MK10330	TCTCCATGAGTGCTGTTTCG	59.984	TTCCATTTCTCCCACATGGT	60.173	7	406	400
TR65938_c0_g1_i1|1:1626|905:922	(AGC)6	MK10331	CGGTACAAGGAGGAGAGCAG	60.005	CTGCTGGTCTTCGAACAGGT	60.444	606	983	378
TR65938_c0_g3_i1|1:468|355:369	(CGT)5	MK10332	ACTTTGCAGGTCACCGTTCT	59.769	ACGAGGAGGTGTGCGACTAC	60.329	32	392	361
TR65938_c0_g3_i2|1:869|613:622	(CA)5	MK10333	AGAATCAGCGCATAGCACAA	59.596	ACTGGGTGAGTGATCCGACT	59.56	402	688	287
TR65938_c0_g3_i2|1:869|756:770	(CGT)5	MK10334	AGAATCAGCGCATAGCACAA	59.596	CGAGGAGGTGTGCGACTACT	60.466	402	792	391
TR65941_c0_g1_i1|1:1092|925:939	(CTG)5	MK10335	AGGTTCTTCCTCGCGAACTC	60.903	ACGTACGAGGGTGAGCACAA	61.712	865	1079	215
TR65941_c0_g1_i2|1:1246|925:939	(CTG)5	MK10336	AGGTTCTTCCTCGCGAACTC	60.903	CGTGGTGAAGGATGGGTATC	60.195	865	1218	354
TR65948_c0_g1_i1|1:448|313:333	(GAA)7	MK10337	TTTGGAGACAGGGCTAAGGA	59.807	CGCCGTGTTATCTCACAAGA	59.864	123	439	317
TR65965_c0_g2_i1|352:761|552:561	(CG)5	MK10338	GGATCCGGCCAAGTTTGT	60.871	ACGACAATCCTGCGGTAAAG	60.132	12	356	345
TR65980_c0_g1_i1|1:397|297:317	(TTG)7	MK10339	CATTGGCATGAACGAGTTTG	60.111	ACAGCAGCAACAGCAACAAC	60.104	251	377	127
TR6343_c0_g1_i1|1:372|55:75	(GAA)5	MK1034	CAGCCACAATGAGGAGTCAA	59.831	GTTTTCGGCCATTTTCCTCT	60.431	35	203	169
TR66002_c0_g1_i1|1:439|46:72	(GT)9	MK10340	CACTCGTGTCACCGTTCACT	59.782	AATTCACGCCACAACAACAA	60.011	11	224	214
TR66002_c0_g1_i1|1:439|390:407	(TTG)9	MK10341	GGTCAAACGAGCAAATGGTT	59.978	CGACCAAATCTTTACATAGACACAC	59.048	276	433	158
TR66002_c0_g2_i1|1:1086|46:72	(CTG)6	MK10342	CACTCGTGTCACCGTTCACT	59.782	ACAGCAGCAACAACAACAGG	59.946	11	310	300
TR66002_c0_g2_i1|1:1086|1015:1032	(TTG)9	MK10343	GCACGGCCTGTATTGAATCT	60.103	AACACAATCACCACCACCAC	59.129	852	1084	233
TR66002_c0_g2_i1|1:1086|997:1014	(TGG)6	MK10343	GCACGGCCTGTATTGAATCT	60.103	AACACAATCACCACCACCAC	59.129	852	1084	233
TR66020_c0_g1_i1|1:806|115:138	(CAA)8	MK10344	AGTTTGCCAACAGCGACAG	60.04	ATTGTTGTTTCCACCGAAGC	59.978	65	228	164
TR66020_c0_g1_i1|1:806|161:175	(AAC)5	MK10345	TGGCAACAACAACAACAACA	59.609	CCTCCGTAGCTCGAGTCATC	59.973	111	383	273
TR66020_c1_g1_i1|1:639|464:473	(CG)5	MK10346	CCATCGAGATCAATCGACAA	59.604	GAATGAAGCGGAGGAAGACA	60.34	437	556	120
TR66020_c1_g1_i1|1:639|495:512	(ACA)6	MK10346	CCATCGAGATCAATCGACAA	59.604	GAATGAAGCGGAGGAAGACA	60.34	437	556	120
TR66026_c0_g2_i1|1:328|196:213	(CCA)6	MK10347	ACCACCACCACCACCAGA	60.891	GGGTGGCTACGGTTCGTACT	61.313	44	233	190
TR66030_c1_g2_i2|1694:2107|1894:1907	(GA)7	MK10348	CACATGGAGATTCCCAGGAC	60.326	GGTGCCAATTCCAATTTGTT	59.668	10	334	325
TR66030_c1_g2_i3|1779:2192|1979:1992	(GA)7	MK10348	CACATGGAGATTCCCAGGAC	60.326	GGTGCCAATTCCAATTTGTT	59.668	10	334	325
TR66030_c3_g1_i1|1:279|54:79	(TC)13	MK10349	AGCAGCCAGGCAAGAAATAG	59.615	ACAAAGAGCTCCTGCCTTCA	60.134	6	166	161
TR66030_c3_g1_i6|1:279|54:79	(TC)13	MK10349	AGCAGCCAGGCAAGAAATAG	59.615	ACAAAGAGCTCCTGCCTTCA	60.134	6	166	161
TR66030_c3_g1_i8|1:279|54:79	(TC)13	MK10349	AGCAGCCAGGCAAGAAATAG	59.615	ACAAAGAGCTCCTGCCTTCA	60.134	6	166	161
TR6343_c0_g1_i1|1:372|264:278	(AAG)7	MK1035	ACGGTGACGGAAGAAGACAC	60.159	ATCCTCCACCTCCTCTGTGA	59.638	126	368	243
TR66030_c3_g1_i1|1165:1574|1365:1374	(AT)5	MK10350	TCGTCGCTGTGGTCATCTTA	60.413	TGAATTGCCATCACAGGAAA	60.049	29	332	304
TR66030_c3_g1_i10|856:1265|1056:1065	(GC)5	MK10350	TCGTCGCTGTGGTCATCTTA	60.413	TGAATTGCCATCACAGGAAA	60.049	29	332	304
TR66030_c3_g1_i11|856:1265|1056:1065	(GC)5	MK10350	TCGTCGCTGTGGTCATCTTA	60.413	TGAATTGCCATCACAGGAAA	60.049	29	332	304
TR66030_c3_g1_i5|856:1265|1056:1065	(AT)5	MK10350	TCGTCGCTGTGGTCATCTTA	60.413	TGAATTGCCATCACAGGAAA	60.049	29	332	304
TR66030_c3_g1_i8|1165:1574|1365:1374	(AT)5	MK10350	TCGTCGCTGTGGTCATCTTA	60.413	TGAATTGCCATCACAGGAAA	60.049	29	332	304
TR66030_c3_g1_i9|856:1265|1056:1065	(AT)5	MK10350	TCGTCGCTGTGGTCATCTTA	60.413	TGAATTGCCATCACAGGAAA	60.049	29	332	304
TR66030_c3_g1_i10|2410:2819|2610:2619	(AT)5	MK10351	ACATCCTCGGGAACACGAT	60.342	CACGTTGAAGATGACGCTGT	59.905	177	301	125
TR66030_c3_g1_i11|2283:2692|2483:2492	(AT)5	MK10351	ACATCCTCGGGAACACGAT	60.342	CACGTTGAAGATGACGCTGT	59.905	177	301	125
TR66030_c3_g1_i2|2167:2576|2367:2376	(GC)5	MK10351	ACATCCTCGGGAACACGAT	60.342	CACGTTGAAGATGACGCTGT	59.905	177	301	125
TR66030_c3_g1_i3|1268:1677|1468:1477	(GC)5	MK10351	ACATCCTCGGGAACACGAT	60.342	CACGTTGAAGATGACGCTGT	59.905	177	301	125
TR66030_c3_g1_i6|2476:2885|2676:2685	(GC)5	MK10351	ACATCCTCGGGAACACGAT	60.342	CACGTTGAAGATGACGCTGT	59.905	177	301	125
TR66030_c3_g1_i8|2592:3001|2792:2801	(GC)5	MK10351	ACATCCTCGGGAACACGAT	60.342	CACGTTGAAGATGACGCTGT	59.905	177	301	125
TR66034_c0_g1_i1|1:902|801:821	(CAG)7	MK10352	TCTCGGCATCATCACTCTTG	59.942	CCGAGCGAGAACTTGACAG	59.71	586	873	288
TR66035_c0_g1_i1|1:245|75:92	(GTT)6	MK10353	GTCGTTGTTGTTGGGTCAGT	58.464	GACCAGCAGCAGCACAAC	59.076	33	180	148
TR66035_c0_g2_i1|1:957|64:78	(TGT)5	MK10354	AAGCTTGTCTGGTTGCGAGT	60.058	TCTCGTTTTGTTGTGCTTCG	60.027	19	353	335
TR66035_c0_g2_i1|1:957|91:105	(GTT)8	MK10354	AAGCTTGTCTGGTTGCGAGT	60.058	TCTCGTTTTGTTGTGCTTCG	60.027	19	353	335
TR66035_c0_g2_i1|1:957|855:878	(TGG)5	MK10355	GCTGGACAAGGTCAAAGAGG	59.844	ACACTGACCCAACAACAACG	59.487	725	914	190
TR66046_c0_g1_i1|1:254|45:54	(GT)5	MK10356	GGAGAGTCATCTCGCTTTCG	60.096	AAAATCAGCTCACCAGACAGA	57.528	24	227	204
TR66064_c0_g1_i1|1:306|43:60	(CGA)6	MK10357	CTGAGCTTGACGAGCCATC	59.672	GACGGTCACTCTGGAGAAGC	59.993	13	281	269
TR66064_c0_g1_i1|1:306|243:260	(GAC)6	MK10358	AGCCATCGTTGGATGAAGAC	60.081	GACGGTCACTCTGGAGAAGC	59.993	25	281	257
TR66066_c0_g1_i1|1:345|88:105	(CGG)6	MK10359	GACGACGACGATGAGCAC	58.848	AACTCGCACACGATGGAGAT	60.688	70	305	236
TR6351_c0_g5_i1|1:622|76:85	(AG)5	MK1036	TGGACAAGTGAACAGGGCTA	59.288	AATTAGACCCGAACCCGAAC	60.187	44	428	385
TR66066_c0_g4_i1|1:403|68:88	(CGG)7	MK10360	GAGACCAAGGGCACCTACG	60.662	CTGAGGATGGCCTGAGAGAC	59.945	14	177	164
TR66083_c0_g1_i1|1:852|228:237	(GC)5	MK10361	GTGGCACCACCACTTCTACA	59.597	GGTGGAGCAAGCAGAGAGAG	60.284	85	316	232
TR66083_c0_g1_i1|1:852|682:699	(GAG)6	MK10362	CATCTCCATCCCCTTCTCCT	60.412	GAGCCCGATCACCATCTC	59.081	446	719	274
TR66083_c1_g1_i1|1:232|49:63	(GAG)5	MK10363	ACCACTCGTCCTCCAGACAG	60.306	GCCTCCCCTGTGTCTTCTTC	61.172	19	222	204
TR66083_c1_g2_i1|1:211|49:63	(GAG)5	MK10363	ACCACTCGTCCTCCAGACAG	60.306	GCCTCCCCTGTGTCTTCTTC	61.172	19	201	183
TR66085_c0_g1_i1|1:721|391:402	(AG)6	MK10364	CTCCCAAACGAATCCTACCA	59.926	TGCCGGCTTTAGTTGTCTCT	60.015	237	440	204
TR66085_c0_g1_i2|1:707|377:388	(AG)6	MK10364	CTCCCAAACGAATCCTACCA	59.926	TGCCGGCTTTAGTTGTCTCT	60.015	223	426	204
TR66088_c0_g1_i1|1513:1922|1713:1722	(CA)5	MK10365	AACCCCAGTCTCCCACTACC	60.23	CTCCAGACCCTTGTCACCAT	59.962	62	249	188
TR66088_c0_g1_i2|1513:1922|1713:1722	(CA)5	MK10365	AACCCCAGTCTCCCACTACC	60.23	CTCCAGACCCTTGTCACCAT	59.962	62	249	188
TR66088_c0_g1_i3|1513:1922|1713:1722	(CA)5	MK10365	AACCCCAGTCTCCCACTACC	60.23	CTCCAGACCCTTGTCACCAT	59.962	62	249	188
TR66088_c0_g1_i4|1513:1922|1713:1722	(CA)5	MK10365	AACCCCAGTCTCCCACTACC	60.23	CTCCAGACCCTTGTCACCAT	59.962	62	249	188
TR66088_c0_g1_i5|1513:1922|1713:1722	(CA)5	MK10365	AACCCCAGTCTCCCACTACC	60.23	CTCCAGACCCTTGTCACCAT	59.962	62	249	188
TR66088_c0_g1_i6|1513:1922|1713:1722	(CA)5	MK10365	AACCCCAGTCTCCCACTACC	60.23	CTCCAGACCCTTGTCACCAT	59.962	62	249	188
TR66098_c0_g1_i1|1:405|294:314	(GCC)7	MK10366	CGACGACTAGCCTCCGTATC	59.859	GCCGGGTAATGTACGAGGAG	61.763	26	341	316
TR66103_c0_g1_i1|1900:2275|2100:2114	(CTC)5	MK10367	AAGGCTTCGACGTCTGTGTC	60.453	ATCCTTCCCATTTCCCATTC	59.959	98	351	254
TR66104_c0_g1_i1|1:401|61:90	(ACA)10	MK10368	GAATCTGTGACGACGAGCAG	59.577	TTCGCTTCGCCACTAACAAT	60.772	36	390	355
TR66104_c0_g3_i1|1:395|61:84	(ACA)8	MK10368	GAATCTGTGACGACGAGCAG	59.577	TTCGCTTCGCCACTAACAAT	60.772	36	384	349
TR66114_c0_g1_i1|1:255|184:198	(TCG)5	MK10369	TATGATGCTCGTGGTGGTTC	59.527	CTCGTCAACGGAAGATGATG	59.241	34	218	185
TR6359_c1_g2_i1|1:1779|1415:1429	(GGC)5	MK1037	GGGAGAGGAAGAGGAGCAG	59.064	GTTCGGTGTCCCTTAACGTG	60.41	1281	1610	330
TR66114_c0_g2_i1|1:316|22:45	(ATG)8	MK10370	AGGCCTTGTCCTCGTTGG	61.217	TCAACGGAAGATGATGACGA	60.201	1	275	275
TR66114_c0_g2_i1|1:316|245:259	(TCG)5	MK10371	GCGGTTATTATGCTCGTGGT	59.988	CTCGTCAACGGAAGATGATG	59.241	90	279	190
TR66120_c6_g1_i1|2039:2322|2239:2256	(AGC)6	MK10372	GAGTGACCACTTGGCACAGA	59.872	CCGCTCACTCTACCCAAAAG	59.869	25	251	227
TR66120_c6_g1_i5|2068:2351|2268:2285	(AGC)6	MK10372	GAGTGACCACTTGGCACAGA	59.872	CCGCTCACTCTACCCAAAAG	59.869	25	251	227
TR66120_c6_g1_i2|1:695|612:629	(AGC)6	MK10373	ATTCGCTGTCGCTTGTTTCT	60.022	CCGCTCACTCTACCCAAAAG	59.869	291	663	373
TR66120_c6_g1_i6|1:1302|1219:1236	(AGC)6	MK10373	ATTCGCTGTCGCTTGTTTCT	60.022	CCGCTCACTCTACCCAAAAG	59.869	898	1270	373
TR66120_c6_g1_i3|1:666|583:600	(AGC)6	MK10374	AGACACCGGCATACTGCTCT	59.898	CCGCTCACTCTACCCAAAAG	59.869	335	634	300
TR66120_c6_g1_i4|1:1273|1190:1207	(AGC)6	MK10374	AGACACCGGCATACTGCTCT	59.898	CCGCTCACTCTACCCAAAAG	59.869	942	1241	300
TR66125_c2_g1_i1|1:356|142:156	(AAG)5	MK10375	TTGCTCCAAAACCCTAGAGC	59.452	CGTCGATGGTGACATTGGT	60.395	67	209	143
TR66125_c2_g1_i1|1783:2192|1983:1992	(TA)5	MK10376	TGAACATGGAGCGCAGTTTA	60.401	CATAAGCCTGTTGCCTACCC	59.592	143	367	225
TR66125_c2_g1_i2|1:1421|235:244	(TA)5	MK10377	AAGGAAAAGGTCCGGTGTTT	59.842	CCTGTTGCCTACCCATGTTT	59.853	21	396	376
TR66141_c0_g1_i1|1:284|211:225	(CTA)5	MK10378	TCCCATTCCGTCTCACTTTC	60.05	GCGAGGAGAGGAGATGCTT	59.652	98	272	175
TR66141_c0_g3_i1|1:286|211:225	(CTA)5	MK10379	TCCCATTCCGTCTCACTTTC	60.05	AGAGGAGAGGAGATGCTTCG	58.718	98	271	174
TR6359_c2_g1_i1|1:472|37:46	(GT)5	MK1038	GCTTTGGTGCTTGTTCTAAGG	59.031	GCAGGTGACAACCACTGAAA	59.726	0	153	154
TR6359_c2_g1_i2|1:1040|37:46	(GT)5	MK1038	GCTTTGGTGCTTGTTCTAAGG	59.031	GCAGGTGACAACCACTGAAA	59.726	0	153	154
TR118936_c0_g1_i1|143:563|343:363	(GCG)7	MK10380	GTCGTCTGGAGGAAGTGGTG	60.713	GGGTATCCGTAGTGCTGAGG	59.574	125	364	240
TR66141_c1_g1_i1|1:401|209:229	(GCG)7	MK10380	GTCGTCTGGAGGAAGTGGTG	60.713	GGGTATCCGTAGTGCTGAGG	59.574	134	373	240
TR66153_c0_g1_i1|1:635|20:29	(GT)5	MK10381	ACGCCATAAGCCGTAAACC	59.974	AGCGTGACTTGGACCGTATC	60.142	0	180	181
TR66153_c0_g2_i1|1:325|20:29	(GT)5	MK10382	ACGCCATAAGCCGTAAACC	59.974	ACGGGATCTACACACACACG	59.467	0	204	205
TR66153_c0_g2_i1|1:325|187:196	(GT)5	MK10383	TGCTTAGAACAGCCGTGATG	60.011	CCGAGGAGGATGAGGAGTAG	58.84	56	308	253
TR66153_c0_g3_i1|1:246|108:117	(GT)5	MK10384	AGGCCTAAGCCCAGTGTCAT	61.038	ATGTTTCGCACAAGGGTTTT	59.476	20	207	188
TR66173_c0_g1_i1|1:632|529:564	(TG)18	MK10385	GCAGGACTGTGGCTTCTAGG	60.012	CCATTACCAAATCAGTATCCTCTTC	59.335	354	624	271
TR66178_c0_g1_i1|1:262|156:165	(AT)5	MK10386	TGGAAATGAAAATGGTGGTG	59.222	CAGTGAAACAAAGGACAAGAGA	57.117	1	239	239
TR66178_c0_g2_i1|1:265|158:169	(TA)6	MK10386	TGGAAATGAAAATGGTGGTG	59.222	CAGTGAAACAAAGGACAAGAGA	57.117	1	242	242
TR66187_c0_g1_i1|1:274|173:190	(GGA)6	MK10387	CCATTCTCGTCTCGTGGATA	58.67	ACCGGGATGGGAATACAATA	58.974	84	265	182
TR66187_c0_g2_i1|1:321|245:262	(GGA)6	MK10388	CTGCAATGGAGAGCAACATC	59.399	GACGCCGAATCGAATCTC	59.279	34	290	257
TR66203_c1_g2_i1|1:523|205:214	(CT)5	MK10389	GAAAAGAACACGCCATAAGGA	59.215	TACCGTGGTTGTGATTGGAG	59.415	87	402	316
TR66203_c1_g4_i1|1:1432|205:214	(CT)5	MK10389	GAAAAGAACACGCCATAAGGA	59.215	TACCGTGGTTGTGATTGGAG	59.415	87	402	316
TR66203_c1_g4_i2|1:628|205:214	(CT)5	MK10389	GAAAAGAACACGCCATAAGGA	59.215	TACCGTGGTTGTGATTGGAG	59.415	87	402	316
TR6444_c0_g1_i1|1:1602|1415:1426	(CT)6	MK1039	TGGATCAGCGGAGAATCTTT	59.773	CATGCTCTCGTGACCTTTGA	59.984	1270	1556	287
TR6444_c0_g1_i3|1:1624|1437:1448	(CT)6	MK1039	TGGATCAGCGGAGAATCTTT	59.773	CATGCTCTCGTGACCTTTGA	59.984	1292	1578	287
TR66205_c0_g1_i1|1:544|22:41	(CCTG)5	MK10390	TCACACCTGCCCTGCTCTAC	61.423	TCGGAGCCGGTAATAACAAG	60.089	2	230	229
TR66207_c0_g1_i1|1:660|55:69	(CCA)5	MK10391	CATCCTCATCCTCCTCCTCA	60.152	GTCGCTGGTAGCCGTAGTAG	57.691	33	327	295
TR66207_c0_g2_i1|1:659|55:69	(CCA)5	MK10391	CATCCTCATCCTCCTCCTCA	60.152	GTCGCTGGTAGCCGTAGTAG	57.691	33	327	295
TR66243_c0_g1_i1|1:321|186:200	(GTC)5	MK10392	GAGCCATTCCTGTTTTCTGG	59.67	GTGTGGACCTCATTCGTGTG	60.005	112	263	152
TR66264_c0_g1_i1|1:274|50:63	(GT)7	MK10393	GCGCAACACACACACAAACT	60.834	GTCGCTTCTTTCTGCTCGTC	60.285	3	184	182
TR66264_c0_g1_i1|1:274|218:232	(AC)5	MK10394	AGGAGTGTTCCCTTGGGACT	59.968	TTTCTCGTCTGGTTTGGTCA	59.262	97	264	168
TR66275_c1_g1_i1|983:1400|1183:1200	(GTT)6	MK10395	GCCTGCCAAGATGTCTGATT	60.226	AGCCCATGATCAACCAGTTC	59.934	152	372	221
TR66277_c0_g2_i1|1:759|185:199	(CGC)5	MK10396	CTCCAGCACCGAGTTCCA	60.993	CTCTCGAGGGGAAGTACCTG	58.889	43	423	381
TR66280_c0_g1_i1|1:517|138:147	(TC)5	MK10397	GCATGTCCACACCTTCCATA	59.374	TGCAGGCAAGTTTTCAAGTG	60.027	31	313	283
TR66291_c0_g1_i1|1:323|88:107	(CATA)5	MK10398	TCACGAACGGTAACAATAGAGC	59.294	CGATGTCATGAAAACACGTCA	60.568	66	219	154
TR66293_c1_g1_i1|1:388|165:188	(CT)12	MK10399	GGACACCAAAGAACCAGCAT	59.973	TTTCGACTCGGCTCTTGTCT	60.134	120	329	210
TR66293_c1_g1_i2|1:388|165:188	(CT)12	MK10399	GGACACCAAAGAACCAGCAT	59.973	TTTCGACTCGGCTCTTGTCT	60.134	120	329	210
TR66293_c1_g1_i3|1:1490|165:188	(CT)5	MK10399	GGACACCAAAGAACCAGCAT	59.973	TTTCGACTCGGCTCTTGTCT	60.134	121	330	210
TR66293_c1_g1_i4|1:1368|166:189	(CT)5	MK10399	GGACACCAAAGAACCAGCAT	59.973	TTTCGACTCGGCTCTTGTCT	60.134	122	331	210
TR66293_c1_g1_i5|1:1323|165:188	(CT)5	MK10399	GGACACCAAAGAACCAGCAT	59.973	TTTCGACTCGGCTCTTGTCT	60.134	121	330	210
TR805_c12_g3_i1|1:1844|249:272	(GCG)5	MK104	CGCTCTTCATCACCTCCTTC	59.95	AAGTAGGAGGAGGGCGACAT	60.096	196	409	214
TR6457_c0_g1_i1|1984:2380|2184:2195	(GA)6	MK1040	ACCAATGCGACAAGGATTTT	59.434	ACGAGCCTTTCTTCCTCCTC	59.957	156	354	199
TR127505_c1_g1_i1|1:277|70:81	(CT)6	MK10400	CACTCCTCTGCAAGGTCTCC	59.986	GAAAAGCCAACCAAAGCAAG	59.861	24	157	134
TR127505_c1_g1_i1|1:277|84:93	(CT)5	MK10400	CACTCCTCTGCAAGGTCTCC	59.986	GAAAAGCCAACCAAAGCAAG	59.861	24	157	134
TR66293_c1_g1_i1|2090:2401|2290:2301	(CT)6	MK10400	CACTCCTCTGCAAGGTCTCC	59.986	GAAAAGCCAACCAAAGCAAG	59.861	154	287	134
TR66293_c1_g1_i1|2104:2401|2304:2313	(CT)5	MK10400	CACTCCTCTGCAAGGTCTCC	59.986	GAAAAGCCAACCAAAGCAAG	59.861	140	273	134
TR66293_c1_g1_i2|1967:2278|2167:2178	(CT)6	MK10400	CACTCCTCTGCAAGGTCTCC	59.986	GAAAAGCCAACCAAAGCAAG	59.861	154	287	134
TR66293_c1_g1_i2|1981:2278|2181:2190	(CT)5	MK10400	CACTCCTCTGCAAGGTCTCC	59.986	GAAAAGCCAACCAAAGCAAG	59.861	140	273	134
TR66293_c1_g1_i3|1:1490|1379:1390	(CT)12	MK10400	CACTCCTCTGCAAGGTCTCC	59.986	GAAAAGCCAACCAAAGCAAG	59.861	1333	1466	134
TR66293_c1_g1_i3|1:1490|1393:1402	(CT)6	MK10400	CACTCCTCTGCAAGGTCTCC	59.986	GAAAAGCCAACCAAAGCAAG	59.861	1333	1466	134
TR66293_c1_g1_i4|1:1368|1257:1268	(CT)12	MK10400	CACTCCTCTGCAAGGTCTCC	59.986	GAAAAGCCAACCAAAGCAAG	59.861	1211	1344	134
TR66293_c1_g1_i4|1:1368|1271:1280	(CT)6	MK10400	CACTCCTCTGCAAGGTCTCC	59.986	GAAAAGCCAACCAAAGCAAG	59.861	1211	1344	134
TR66293_c1_g1_i5|1:1323|1212:1223	(CT)12	MK10400	CACTCCTCTGCAAGGTCTCC	59.986	GAAAAGCCAACCAAAGCAAG	59.861	1166	1299	134
TR66293_c1_g1_i5|1:1323|1226:1235	(CT)6	MK10400	CACTCCTCTGCAAGGTCTCC	59.986	GAAAAGCCAACCAAAGCAAG	59.861	1166	1299	134
TR66296_c2_g1_i1|1:1059|154:163	(TA)5	MK10401	ATATGTCGCCGAAGCTGAAT	59.696	TGTAGGATGAGGCAGGAAGG	60.21	99	233	135
TR66320_c0_g1_i1|1:897|320:329	(AT)5	MK10402	ACCATCGTTCCTTCAACCAG	59.966	TCTGCCCATTTAAGTGCTTC	57.971	128	504	377
TR66321_c1_g1_i1|1:268|182:205	(TC)12	MK10403	GGGCCGCACATATACCAG	59.907	CTTCTCCGGCGAGGTTTAC	59.822	64	248	185
TR66321_c1_g2_i1|1:1268|1182:1205	(TC)12	MK10404	CAAAAGGGATCTAGGCACCA	60.066	CTTCTCCGGCGAGGTTTAC	59.822	859	1248	390
TR66333_c0_g1_i1|1:214|35:44	(CA)5	MK10405	AAGCCGGCATCGAGAAGT	60.914	GTCGCCCTCGTTCAGGTA	59.787	6	163	158
TR66333_c0_g2_i1|1:281|99:108	(CA)5	MK10406	ACCGCTCAAAGATCACCATC	60.081	GTCGCCCTCGTTCAGGTA	59.787	46	230	185
TR66351_c0_g1_i1|1963:2377|2163:2177	(TAC)5	MK10407	GGGTGGGATCCATTATTCCT	59.843	ACCAACCAAACCAAACGACT	59.353	154	396	243
TR66351_c0_g1_i2|2236:2650|2436:2450	(TAC)5	MK10407	GGGTGGGATCCATTATTCCT	59.843	ACCAACCAAACCAAACGACT	59.353	154	396	243
TR66351_c0_g1_i3|1:1607|1257:1271	(TAC)5	MK10407	GGGTGGGATCCATTATTCCT	59.843	ACCAACCAAACCAAACGACT	59.353	1211	1453	243
TR66351_c0_g1_i1|2191:2513|2391:2404	(TC)7	MK10408	CGCTAGTCGTTTGGTTTGGT	60.168	CGGCCATGCCATTATTATGTA	60.547	145	290	146
TR66351_c0_g1_i2|2464:2786|2664:2677	(TC)7	MK10408	CGCTAGTCGTTTGGTTTGGT	60.168	CGGCCATGCCATTATTATGTA	60.547	145	290	146
TR66351_c0_g1_i3|1:1607|1485:1498	(TC)7	MK10409	GGGTGGGATCCATTATTCCT	59.843	CGGCCATGCCATTATTATGTA	60.547	1211	1575	365
TR6491_c0_g2_i3|1:854|368:388	(TAC)7	MK1041	CTGGGTGTTACAAGGGGAAG	59.444	TTCTGTTTTGACCGGTGTGA	60.128	152	513	362
TR6491_c0_g2_i9|1:1038|552:572	(TAC)7	MK1041	CTGGGTGTTACAAGGGGAAG	59.444	TTCTGTTTTGACCGGTGTGA	60.128	336	697	362
TR66352_c0_g2_i1|1:469|230:241	(GA)6	MK10410	ATTCGCTGGAGACTCGTCAT	59.834	TGTGGTGTGTTTGTGTGTGG	59.923	17	307	291
TR66359_c0_g2_i1|6013:6427|6213:6227	(CCG)5	MK10411	GGCAAGGTCTTCGTTCTCAT	59.288	CTCTCGCCACCTCATTCACT	60.408	173	334	162
TR66367_c0_g1_i1|1:864|533:542	(TA)5	MK10412	TATCTTAGCGCCACATGCAG	59.999	GTCTTCAACCCAAGCAGCAC	60.844	329	633	305
TR66379_c0_g1_i2|1:840|140:149	(AT)6	MK10413	CACCAAAGAAAAGCCTTATAGC	57.333	TGATGATGTGCTCTGAGTTGG	59.846	59	348	290
TR66380_c0_g1_i1|1:406|316:333	(ATT)6	MK10414	TGAATGGGAATTCATCAGCA	60.009	GAGCAACTCGGAAGTCGAAG	60.134	148	377	230
TR66387_c0_g1_i1|1:459|66:83	(GCC)6	MK10415	GACGCCGAGGTAATCCAC	59.04	GCCCACTGAAGACTCCTCCT	60.791	8	267	260
TR66388_c0_g1_i1|1:607|417:430	(AG)7	MK10416	AGATGCGCCTTGAGAGAAAA	60.096	CTCACAGTCGGCCTGGTACT	60.321	179	492	314
TR66390_c0_g1_i1|1:358|181:195	(ACA)5	MK10417	GGCGTCCAATACGAGGATTA	59.923	AACGAGAACAGTTGCGACCT	59.914	49	254	206
TR66397_c0_g1_i1|1:1867|1665:1679	(CCG)5	MK10418	GCCTGGCTGGACTTTATTCA	60.214	GAGCGCAGTCCACCTTCTAC	60.02	1428	1823	396
TR66397_c0_g1_i1|1:1867|1751:1760	(GA)5	MK10418	GCCTGGCTGGACTTTATTCA	60.214	GAGCGCAGTCCACCTTCTAC	60.02	1428	1823	396
TR66397_c0_g1_i1|1:1867|1761:1780	(GT)10	MK10418	GCCTGGCTGGACTTTATTCA	60.214	GAGCGCAGTCCACCTTCTAC	60.02	1428	1823	396
TR66397_c0_g1_i2|1:963|761:775	(CCG)5	MK10418	GCCTGGCTGGACTTTATTCA	60.214	GAGCGCAGTCCACCTTCTAC	60.02	524	919	396
TR66397_c0_g1_i2|1:963|847:856	(GA)5	MK10418	GCCTGGCTGGACTTTATTCA	60.214	GAGCGCAGTCCACCTTCTAC	60.02	524	919	396
TR66397_c0_g1_i2|1:963|857:876	(GT)10	MK10418	GCCTGGCTGGACTTTATTCA	60.214	GAGCGCAGTCCACCTTCTAC	60.02	524	919	396
TR66399_c0_g1_i1|1:461|91:111	(GTT)7	MK10419	GAACGCAACACACCACAAAA	60.596	TTCCCTCGATCATTGACACA	60.048	40	348	309
TR6491_c0_g2_i12|1:580|94:114	(TAC)7	MK1042	CCAGCATCCTCCGCATATAA	60.952	TTCTGTTTTGACCGGTGTGA	60.128	45	239	195
TR66412_c0_g10_i1|1791:2058|1991:2008	(TCC)6	MK10420	AGGTGTAAGCGGTGAAGGAC	59.212	ATCCTGAAGGCGGAGGAG	60.303	50	236	187
TR66412_c0_g10_i2|2255:2522|2455:2472	(TCC)6	MK10420	AGGTGTAAGCGGTGAAGGAC	59.212	ATCCTGAAGGCGGAGGAG	60.303	50	236	187
TR66412_c0_g10_i3|2171:2438|2371:2388	(TCC)6	MK10420	AGGTGTAAGCGGTGAAGGAC	59.212	ATCCTGAAGGCGGAGGAG	60.303	50	236	187
TR66413_c0_g2_i2|1:1602|427:436	(CT)5	MK10421	ACCGGCATACCAAAGAACTG	59.993	ACATGGTGGAGGAGATGGAG	59.92	159	528	370
TR66420_c0_g1_i2|1:1520|45:54	(CT)5	MK10422	GGAATCACGGAGCAGGAGT	60.215	GAAACCTGAATGGCTCCAAA	60.051	22	251	230
TR66428_c0_g1_i1|1:393|303:317	(CCA)5	MK10423	CAGTTGGCTCGCTTCCTCTA	60.668	AACGAGTGTAGTGGGGATGG	59.844	74	344	271
TR66442_c0_g1_i1|1:433|71:88	(AGG)6	MK10424	CGTCACACTGCTGCTGCT	59.912	GCTCCTGCTCCTGCTCTCTA	59.997	42	204	163
TR66446_c0_g1_i1|1:434|346:366	(GCT)7	MK10425	ATCACGAGGTGTGCTTCCTC	60.269	CGCCCTTCTCTCTCTCTCG	60.37	204	432	229
TR66446_c0_g2_i1|1:441|353:373	(GCT)7	MK10425	ATCACGAGGTGTGCTTCCTC	60.269	CGCCCTTCTCTCTCTCTCG	60.37	204	439	236
TR66449_c0_g1_i1|1:1706|473:482	(AC)5	MK10426	CGAGAAACACGACCACAAGA	59.873	AAGGAGCGATTGTTCATTGC	60.221	355	556	202
TR66462_c0_g1_i1|1:1433|562:576	(TCG)5	MK10427	TGTGGAAGGAGATGTTCGTG	59.676	AGAAGGACGCGATGAAGGT	59.818	238	633	396
TR66483_c0_g2_i1|1:781|65:85	(CGC)7	MK10428	CGTGACCACCATCTCGTTC	60.105	CAAGTGGTGTCTGCTGTTGC	60.51	31	355	325
TR66488_c0_g1_i1|1:786|640:657	(TA)9	MK10429	GACGAGTGGTGATCATGGTG	59.962	TTTGCATACGGGAATCTGTG	59.542	476	782	307
TR6493_c0_g1_i2|1:519|397:408	(AC)6	MK1043	AATCGGACGAATTGAGGATG	59.894	CGCACAGAGAACCTTGTTGA	60.025	296	444	149
TR66495_c0_g1_i1|1:297|74:97	(GCC)8	MK10430	GGAAGTTGGAGGACGAGTCA	60.238	GGACGAGGACATCAACCTG	59.034	52	249	198
TR66495_c0_g1_i2|1:297|74:97	(GCC)8	MK10430	GGAAGTTGGAGGACGAGTCA	60.238	GGACGAGGACATCAACCTG	59.034	52	249	198
TR66509_c0_g1_i1|1:665|595:615	(CAC)7	MK10431	ATGTGCTTCTTGCTCCTCGT	60.02	CCAAAGAAGAAGGCGGTACA	60.241	294	653	360
TR66513_c2_g1_i1|1:1178|1021:1030	(TA)5	MK10432	CCGACATTCCTGTCCAAAGT	59.966	CCAACGAGTGTACTGCCAAG	59.36	693	1055	363
TR66519_c0_g1_i1|1:524|69:78	(TTG)6	MK10433	GTCTCATTCCGACCGTCATT	59.934	TTCCCCAATGGAAACCAATA	59.988	15	221	207
TR66519_c0_g1_i1|1:524|451:468	(CA)5	MK10434	ATCATCTCGTTGCCTTCCAG	60.218	GATCGGATTGGTTCAGATCG	60.426	171	514	344
TR66524_c0_g1_i1|1:225|48:57	(GA)5	MK10435	GGGGAAGAAAGAGAGAGAGAGAA	59.608	AAAATGAAGCGAGGCTGTGT	59.882	22	216	195
TR66524_c0_g3_i1|1:225|48:57	(GA)5	MK10435	GGGGAAGAAAGAGAGAGAGAGAA	59.608	AAAATGAAGCGAGGCTGTGT	59.882	22	216	195
TR66524_c0_g2_i1|1:290|113:122	(AG)6	MK10436	AGGCCCAAACAAACGAGAAC	61.407	AAAATGAAGCGAGGCTGTGT	59.882	13	281	269
TR66524_c0_g2_i1|1:290|97:108	(GA)5	MK10436	AGGCCCAAACAAACGAGAAC	61.407	AAAATGAAGCGAGGCTGTGT	59.882	13	281	269
TR66538_c0_g2_i1|1:390|47:64	(CAT)6	MK10437	TGCTGCTGTTGCTCATCTTC	60.296	GGCAGGAGATCAGGATGAAA	60.158	6	275	270
TR66539_c0_g1_i1|1:309|237:257	(GAA)7	MK10438	CCGAAATCTCAAAACAGTGC	58.352	CCATGCTCAATGCCTCATC	60.178	55	286	232
TR66556_c0_g1_i1|1:574|225:234	(TC)5	MK10439	GAACCGAGACTGAGCCACAC	60.873	AGTGCATACCCGTCAGGAAC	59.997	188	496	309
TR6493_c0_g2_i1|1:642|520:531	(AC)6	MK1044	TGGTGCACAATCAGCTCTTC	59.992	CGCACAGAGAACCTTGTTGA	60.025	374	567	194
TR6493_c0_g2_i3|1:641|519:530	(AC)6	MK1044	TGGTGCACAATCAGCTCTTC	59.992	CGCACAGAGAACCTTGTTGA	60.025	373	566	194
TR66578_c0_g1_i1|689:1100|889:900	(AT)6	MK10440	TGCTCGAATCATAAGGACCA	59.226	ACTGATCTCGTGGCAACTCA	59.42	87	318	232
TR66579_c0_g1_i1|1:1702|1269:1282	(AT)7	MK10441	AACAGCAACCAACGGGTATC	59.859	AACTTGCCGAAATCACGAAC	60.118	1170	1546	377
TR66592_c0_g1_i1|1:1008|719:728	(TA)5	MK10442	GAACATTGGCTTGGTTGAAA	58.599	TGGAGAACACAGGGAAAAGG	60.081	640	992	353
TR66593_c0_g1_i5|1:1466|646:655	(CG)5	MK10443	CGTCCAAACGAAATGAAACC	60.344	GGCGGCACTCAGGTATGTAT	59.985	558	712	155
TR66593_c0_g1_i7|1:1449|646:655	(CG)5	MK10443	CGTCCAAACGAAATGAAACC	60.344	GGCGGCACTCAGGTATGTAT	59.985	558	712	155
TR66593_c0_g1_i5|1:1466|976:990	(GCC)5	MK10444	CCGGGCATACGTCATACATAC	60.11	ACCTACCGGTTCTCCGACTT	59.994	680	1018	339
TR66593_c0_g1_i7|1:1449|976:990	(GCC)5	MK10444	CCGGGCATACGTCATACATAC	60.11	ACCTACCGGTTCTCCGACTT	59.994	680	1018	339
TR66612_c4_g1_i1|1:1351|936:947	(TA)6	MK10445	TGGTCCGGTAGGTATTGTCC	59.67	CAATTGCGATGTGAAACGAC	60.119	639	992	354
TR66612_c4_g1_i2|1:1454|1039:1050	(TA)6	MK10446	ACGGTGAACCTTTCCACTGA	60.545	AATTGCGATGTGAAACGACA	60.119	966	1094	129
TR66620_c0_g1_i1|1478:1887|1678:1687	(AG)5	MK10447	ATTTCTCATGCTCCCACTGC	60.226	TTGATCGTGCTGTCCTGAAG	59.984	151	306	156
TR66620_c1_g1_i1|1:952|298:315	(GCC)6	MK10448	GCTCCCACTCCTTGATCTTCT	59.832	GGCAGGAGATACTGGTGCTC	59.834	121	390	270
TR66620_c1_g1_i1|1:952|688:699	(GA)6	MK10449	AGAGGGAAAGCAAGGAGAGG	59.95	ACGGACCACTTGGAATTGAG	59.966	662	821	160
TR6499_c0_g1_i1|1:582|480:494	(GGA)5	MK1045	CTCTCCTCTTCAGCCACACC	59.986	ATCCTTTACGCCCACCTTCT	59.962	267	578	312
TR66626_c0_g1_i1|1:1635|1541:1558	(CCG)6	MK10450	CATCCTCTCCCCAATCAAGA	60.003	CAACTGACGCCATGAAGGA	60.823	1232	1579	348
TR66626_c0_g2_i1|1:898|121:130	(CT)5	MK10451	GCCAATACATAACCCTGCTTC	58.595	TGTATGCTCGCTTCGAGTTC	59.178	53	179	127
TR66626_c0_g3_i1|1:1658|121:130	(CT)5	MK10451	GCCAATACATAACCCTGCTTC	58.595	TGTATGCTCGCTTCGAGTTC	59.178	53	179	127
TR66626_c0_g3_i2|1:1217|121:130	(CT)5	MK10451	GCCAATACATAACCCTGCTTC	58.595	TGTATGCTCGCTTCGAGTTC	59.178	53	179	127
TR66627_c0_g1_i1|1:275|188:201	(AG)7	MK10452	CTTCTTAAGCGTGGCGTGAT	60.407	CGTAGCAAAGGGATAAAGTCG	58.909	90	247	158
TR66647_c0_g1_i1|1:585|227:244	(CTT)6	MK10453	GGGAAGGGTTGGAACAGAAT	60.169	ACGTCGACTACAACCCCAAC	59.891	65	416	352
TR66647_c0_g2_i1|1:585|227:244	(CTT)6	MK10453	GGGAAGGGTTGGAACAGAAT	60.169	ACGTCGACTACAACCCCAAC	59.891	65	416	352
TR66661_c1_g1_i1|1:341|117:134	(CCA)6	MK10454	GTATCCACCCTCCCGTCTTC	60.714	CAAGGATGAGCAATCCATGA	59.604	64	277	214
TR66661_c1_g2_i1|1:376|117:134	(CCA)6	MK10454	GTATCCACCCTCCCGTCTTC	60.714	CAAGGATGAGCAATCCATGA	59.604	64	277	214
TR66669_c0_g1_i1|1:907|548:562	(GCT)5	MK10455	GGAGCTGGTCAATCTTCTGG	59.803	ACTTAAACCCCGCCTGTCTT	59.998	324	723	400
TR66673_c0_g1_i1|1:386|90:104	(TTG)5	MK10456	GAGGACGATGCATAGGTGGT	59.957	AGGACGTGAGCCACAGAAAC	60.307	32	167	136
TR66687_c0_g1_i1|1:325|213:227	(CAA)5	MK10457	ATTTTGGCAAGCCACTTGTT	59.615	AAAGGCAACTTTGGCATTTG	60.11	141	278	138
TR66717_c1_g3_i1|4670:5079|4870:4879	(GC)5	MK10458	AAGAGCCACCTCAAATCACG	60.255	CACAGTTCGTTCCCAACTCC	60.545	178	302	125
TR66717_c1_g3_i3|1:1813|1592:1601	(GC)5	MK10458	AAGAGCCACCTCAAATCACG	60.255	CACAGTTCGTTCCCAACTCC	60.545	1570	1694	125
TR66718_c0_g1_i1|1:295|135:146	(GT)6	MK10459	TCTGAGGCCAATTCGTTCTT	59.813	GCAACAAGATGCTATATGCACAC	59.693	82	239	158
TR6499_c0_g1_i2|1:587|485:499	(GGA)5	MK1046	CGCTTCCTCTCGTCTTCAAC	60.134	ATCCTTTACGCCCACCTTCT	59.962	260	583	324
TR66719_c8_g10_i1|2410:2720|2610:2619	(GT)5	MK10460	TACAAGGAGGGTTGCTACGG	60.125	CTATCCACGCCAATCTCCTC	59.653	179	300	122
TR66719_c8_g10_i2|1734:2044|1934:1943	(GT)5	MK10460	TACAAGGAGGGTTGCTACGG	60.125	CTATCCACGCCAATCTCCTC	59.653	179	300	122
TR66728_c0_g1_i1|1:502|54:71	(TTG)6	MK10461	GTCTCTTGTCGAGCTGATGG	58.54	CAAGCCTTCATCACCCAAAT	59.933	29	251	223
TR66728_c0_g1_i1|1:502|72:86	(GTG)5	MK10462	GGGCTTGTTGTTGTTGTTGTT	59.928	CAAGCCTTCATCACCCAAAT	59.933	49	251	203
TR66740_c0_g1_i1|1:572|378:401	(GGAG)6	MK10463	GCTCGAAGCACCGAATTAAG	59.982	GGGGAAAGAAAAGCAGCAG	59.94	189	534	346
TR66740_c0_g2_i1|1:1081|887:910	(GGAG)6	MK10463	GCTCGAAGCACCGAATTAAG	59.982	GGGGAAAGAAAAGCAGCAG	59.94	698	1043	346
TR66740_c0_g2_i2|1:1056|862:885	(GGAG)6	MK10463	GCTCGAAGCACCGAATTAAG	59.982	GGGGAAAGAAAAGCAGCAG	59.94	673	1018	346
TR66765_c0_g1_i1|1:408|366:380	(GCC)5	MK10464	AGAGCCTTAGCGAGGAATGG	60.856	ACAAGGGGCAGCAACTTCTA	59.875	212	400	189
TR66830_c0_g1_i1|1:365|99:112	(AG)7	MK10465	TCGGTATAACCCGGAAATGT	59.158	GTGGATTTCCTGCCGATCTA	60.036	46	251	206
TR66855_c0_g1_i1|1:502|418:429	(AT)6	MK10466	ACATGCTCCCCAGGTAGTTG	59.989	CATCCTGCTTTCGGGTACAT	59.955	329	458	130
TR66858_c0_g1_i1|1:846|643:657	(AAC)5	MK10467	CTCGCGATGGATTTACAGGT	60.096	GTGCACTCGCATTTGCTTTA	60.021	536	707	172
TR66867_c0_g1_i1|1:619|324:347	(CAG)5	MK10468	GTTTGTGTGAGCGTGTCCAG	60.357	GCTCGACAGGTTGAGTTGGT	60.307	29	379	351
TR66867_c0_g1_i1|1:619|64:78	(CAA)7	MK10468	GTTTGTGTGAGCGTGTCCAG	60.357	GCTCGACAGGTTGAGTTGGT	60.307	29	379	351
TR66867_c0_g1_i1|1:619|79:99	(TG)12	MK10468	GTTTGTGTGAGCGTGTCCAG	60.357	GCTCGACAGGTTGAGTTGGT	60.307	29	379	351
TR66867_c0_g2_i1|1:627|332:355	(CAG)5	MK10468	GTTTGTGTGAGCGTGTCCAG	60.357	GCTCGACAGGTTGAGTTGGT	60.307	29	387	359
TR66867_c0_g2_i1|1:627|64:78	(CAA)7	MK10468	GTTTGTGTGAGCGTGTCCAG	60.357	GCTCGACAGGTTGAGTTGGT	60.307	29	387	359
TR66867_c0_g2_i1|1:627|79:99	(TG)12	MK10468	GTTTGTGTGAGCGTGTCCAG	60.357	GCTCGACAGGTTGAGTTGGT	60.307	29	387	359
TR66872_c0_g1_i1|1:292|215:224	(CA)5	MK10469	CACGGTGGCCTAACTTGTTT	60.03	CAGCTGCGCTGATCTAATGA	60.265	12	252	241
TR6508_c0_g1_i1|1:497|49:69	(AT)7	MK1047	CTCTTTCGTCGTCGTCATCA	59.984	CAAATTCATCCCCTTGCCTA	59.894	27	219	193
TR6508_c0_g2_i1|1:497|49:69	(AT)7	MK1047	CTCTTTCGTCGTCGTCATCA	59.984	CAAATTCATCCCCTTGCCTA	59.894	27	219	193
TR66878_c0_g2_i1|1:680|249:263	(CAG)5	MK10470	GGGTTTGCTACAACCCTTGG	61.638	CTAGCGGTGGAGAACTGAGG	60.005	210	333	124
TR66883_c1_g1_i1|1:1230|457:466	(TA)5	MK10471	TGCAGTGCTACGAGTCCAGT	59.648	CAGCCAAAATTACGCCAGTC	60.637	303	651	349
TR66883_c1_g2_i1|1:1144|371:380	(TA)5	MK10471	TGCAGTGCTACGAGTCCAGT	59.648	CAGCCAAAATTACGCCAGTC	60.637	217	565	349
TR66891_c0_g1_i1|1:291|212:226	(GCA)5	MK10472	AAGGCGAAGGGACAGCTAC	59.444	GAGGGTCTTGCTGCTGTTG	59.561	19	245	227
TR66900_c0_g2_i1|1:308|208:222	(CAT)5	MK10473	GATGCCGATGCTGATATTGA	59.609	ATTTGCTGTGTCTGCGTCTG	60.056	106	301	196
TR66900_c0_g2_i1|1:308|256:273	(CAG)6	MK10473	GATGCCGATGCTGATATTGA	59.609	ATTTGCTGTGTCTGCGTCTG	60.056	106	301	196
TR66902_c0_g1_i1|2418:2827|2618:2627	(GT)5	MK10474	TCGCGAGCATACCTTTCTTT	59.982	ATGGCAAGACGAACGATTTC	60.081	6	324	319
TR66903_c0_g1_i1|1:576|504:521	(ATG)6	MK10475	AGATGGTGGACGAAAACCAG	59.966	GCTAGGGCAACACAACCACT	60.179	382	556	175
TR66903_c0_g2_i1|1:573|501:518	(ATG)6	MK10475	AGATGGTGGACGAAAACCAG	59.966	GCTAGGGCAACACAACCACT	60.179	379	553	175
TR66910_c0_g2_i1|1:1166|360:369	(TGC)5	MK10476	CACGCTTTCGATGCTGAAC	60.555	GCCGTACACGTGCAAGAACT	61.295	245	404	160
TR66915_c0_g1_i1|1:528|428:442	(TGA)5	MK10477	AGACGTGCCGGTGGTATTAG	60.015	AAAGAGACATGCGAAGAGACG	59.63	179	495	317
TR66915_c1_g1_i1|1:243|99:108	(TC)5	MK10478	CGAGAGTGGATTGGCATTTT	60.074	ATCCGGAGGAAATCTCTGTG	59.09	74	208	135
TR66919_c0_g1_i1|1:523|169:183	(TGC)5	MK10479	CTCCTCCTTTTGCTCCTCCT	59.95	CGCGACCAACTAACTCACAA	59.904	131	351	221
TR6508_c0_g1_i1|1:497|431:440	(CAT)7	MK1048	TAGGCAAGGGGATGAATTTG	59.894	GCAATCCGACGATATTTTGG	60.289	200	479	280
TR6508_c0_g1_i1|1:497|443:456	(AT)5	MK1048	TAGGCAAGGGGATGAATTTG	59.894	GCAATCCGACGATATTTTGG	60.289	200	479	280
TR6508_c0_g2_i1|1:497|431:440	(CAT)7	MK1048	TAGGCAAGGGGATGAATTTG	59.894	GCAATCCGACGATATTTTGG	60.289	200	479	280
TR6508_c0_g2_i1|1:497|443:456	(AT)5	MK1048	TAGGCAAGGGGATGAATTTG	59.894	GCAATCCGACGATATTTTGG	60.289	200	479	280
TR66924_c0_g1_i1|1:332|154:177	(ATCT)6	MK10480	CCAAGGAAACAAACAGCTCA	58.897	GCCATTGCCATCATCAATC	59.839	20	210	191
TR66924_c1_g1_i1|1:1297|125:139	(AT)5	MK10481	CGCCTACTACTACCGCAAGG	59.92	ATGCACAGCTCGTCGTACAG	60.08	39	236	198
TR66924_c1_g1_i1|1:1297|1126:1135	(GGC)5	MK10482	CAATAGGGAGGGAGGAGGAC	59.89	ACAGTGGACACAAACCATGC	59.446	867	1189	323
TR66930_c0_g1_i1|1:213|35:52	(GAT)6	MK10483	GCGACGACGAGGAATAAGAA	60.352	AAGAGAGCGGGTTGTCAAGA	59.989	11	130	120
TR66944_c0_g1_i1|1:666|45:68	(CCT)8	MK10484	GTGCCTCTCCATCTCCCTTC	61.144	AATGAGCTCGCAATCAATCC	60.185	18	227	210
TR66944_c0_g1_i2|1:490|45:68	(CCT)8	MK10484	GTGCCTCTCCATCTCCCTTC	61.144	AATGAGCTCGCAATCAATCC	60.185	18	228	211
TR66959_c1_g1_i1|1:1233|291:305	(AGG)5	MK10485	CTCGTCGTCTGCTTTTCCTC	60.134	GCTCACAAAGGGCTTGAAAA	60.365	138	524	387
TR66959_c1_g1_i2|91:505|291:305	(AGG)5	MK10486	CTCGTCGTCTGCTTTTCCTC	60.134	TCAAACCGCCTAACTAGAGACC	59.783	47	402	356
TR66959_c1_g1_i3|91:505|291:305	(AGG)5	MK10486	CTCGTCGTCTGCTTTTCCTC	60.134	TCAAACCGCCTAACTAGAGACC	59.783	47	402	356
TR66963_c0_g1_i3|1320:1734|1520:1534	(CCG)5	MK10487	GCCTCCCTCCTTACCTGGA	61.513	ATCCGCTGCGACTGTAGG	59.967	90	316	227
TR66963_c0_g1_i3|1335:1752|1535:1552	(CCT)6	MK10487	GCCTCCCTCCTTACCTGGA	61.513	ATCCGCTGCGACTGTAGG	59.967	75	301	227
TR66963_c0_g1_i6|1321:1735|1521:1535	(CCG)5	MK10487	GCCTCCCTCCTTACCTGGA	61.513	ATCCGCTGCGACTGTAGG	59.967	90	316	227
TR66963_c0_g1_i6|1336:1753|1536:1553	(CCT)6	MK10487	GCCTCCCTCCTTACCTGGA	61.513	ATCCGCTGCGACTGTAGG	59.967	75	301	227
TR66967_c0_g1_i1|1:701|83:102	(CGT)6	MK10488	AAGGAAAATCTGGGACGTGA	59.526	GGCGACGACTGACCACTACT	60.329	5	208	204
TR66967_c0_g1_i2|1:585|83:102	(CGT)6	MK10489	AAGGAAAATCTGGGACGTGA	59.526	GAGGAGGACAGGAACACCAG	59.682	5	329	325
TR6512_c0_g1_i1|1:831|125:142	(TTG)9	MK1049	GCGCACAGGATAAGTCTAACG	59.919	AGCTTGCTAGCGTTTCTTGC	59.933	51	400	350
TR6512_c0_g1_i1|1:831|90:116	(GTT)8	MK1049	GCGCACAGGATAAGTCTAACG	59.919	AGCTTGCTAGCGTTTCTTGC	59.933	51	400	350
TR66970_c0_g1_i1|1:374|50:67	(GTT)8	MK10490	ACCAGAATGGGCAACAGAAC	59.973	ACGACAACAGCAAACAAACG	59.805	17	309	293
TR67024_c0_g1_i1|1:877|799:819	(CGG)7	MK10491	GGTCGTCAGGAGCAGGAAC	60.823	CGTCGTCGCTGACTACACAT	59.929	613	848	236
TR67024_c0_g2_i1|1:976|898:918	(CGG)7	MK10491	GGTCGTCAGGAGCAGGAAC	60.823	CGTCGTCGCTGACTACACAT	59.929	712	947	236
TR67024_c0_g3_i1|1:1079|1001:1021	(CGG)7	MK10491	GGTCGTCAGGAGCAGGAAC	60.823	CGTCGTCGCTGACTACACAT	59.929	815	1050	236
TR67024_c0_g4_i1|1:1515|1437:1457	(CGG)7	MK10491	GGTCGTCAGGAGCAGGAAC	60.823	CGTCGTCGCTGACTACACAT	59.929	1251	1486	236
TR67024_c0_g4_i2|1:1431|1353:1373	(CGG)7	MK10491	GGTCGTCAGGAGCAGGAAC	60.823	CGTCGTCGCTGACTACACAT	59.929	1167	1402	236
TR67027_c0_g1_i1|1:253|34:45	(GA)5	MK10492	GCGAGAGAGAGACAGCGAGA	61.146	GGATGTTTGTCCCCTTCAAA	59.767	6	198	193
TR67031_c0_g2_i1|1:1009|766:780	(CAG)5	MK10493	CGGCGTTCAAATCAGTACAA	59.729	AACGCATACCCTCAATCGAC	59.962	741	985	245
TR67031_c0_g2_i1|1:1009|930:947	(CAA)6	MK10494	CAGCAGCTTCGATCAAACAA	60.134	AACGCATACCCTCAATCGAC	59.962	774	985	212
TR67053_c0_g1_i1|1:466|178:187	(TA)5	MK10495	CACACACCCAACGTGTCTTC	60.047	CAAGGGAGGGAGAAGGAGAT	59.63	122	241	120
TR67082_c0_g2_i2|1:1456|203:216	(GC)7	MK10496	CGCACCCCATTACAATACAA	59.301	AGTAGCTCCGTCCCAAACG	60.262	32	300	269
TR67082_c0_g2_i4|3:416|203:216	(GCG)5	MK10496	CGCACCCCATTACAATACAA	59.301	AGTAGCTCCGTCCCAAACG	60.262	29	297	269
TR67082_c0_g2_i2|1:1456|722:736	(GGC)5	MK10497	CCCAAGGGCATCCTGAAG	61.572	TCTCGGCGAACACGTAGC	61.141	698	1037	340
TR67096_c0_g2_i1|1:1872|378:392	(ATG)5	MK10498	GTGCGCCCTAACCAACTAAA	60.131	GCTACTTCATGGTGGGGAAG	59.55	348	726	379
TR67109_c0_g1_i1|1:599|177:191	(GTC)5	MK10499	TGGTGGTGTTAGGTATTATCGTC	57.952	GGTGTTAGCGGTGGTCTCAT	59.997	149	478	330
TR805_c12_g3_i1|1:1844|623:637	(GCC)5	MK105	TCCACTCCTCCTCCAACATC	60.048	GCTGTGGTACGTGCACTTGT	59.826	463	815	353
TR6512_c0_g1_i1|1:831|341:350	(ACA)6	MK1050	AACCAAACCGAGAATGGATG	59.79	GAGCTGGTCCATTTGGTGAT	59.934	311	477	167
TR6512_c0_g1_i1|1:831|442:451	(GT)5	MK1050	AACCAAACCGAGAATGGATG	59.79	GAGCTGGTCCATTTGGTGAT	59.934	311	477	167
TR67109_c0_g2_i1|1:764|177:191	(GTC)5	MK10500	TGGTGGTGTTAGGTATTATCGTC	57.952	CAACAGCAGCAGCAAAATTC	59.614	149	301	153
TR67114_c0_g1_i1|1:893|771:794	(CGT)8	MK10501	GGAACCTCCCGATCTTCTTC	60.015	CCCACCTCCTCCTCTGCTA	60.347	685	826	142
TR67114_c0_g2_i1|1:892|770:793	(CGT)8	MK10501	GGAACCTCCCGATCTTCTTC	60.015	CCCACCTCCTCCTCTGCTA	60.347	684	825	142
TR67114_c1_g1_i1|1:781|152:172	(CGT)7	MK10502	GAGGAGGAGGAGGAGAGGAG	59.489	CCTACCGCTCTCGATCACAC	60.823	22	248	227
TR67114_c1_g2_i1|1:787|158:178	(CGT)7	MK10502	GAGGAGGAGGAGGAGAGGAG	59.489	CCTACCGCTCTCGATCACAC	60.823	28	254	227
TR67114_c1_g1_i1|1:781|512:521	(CG)5	MK10503	GTGTGATCGAGAGCGGTAGG	60.823	GCAATGGCAACTGAAACTGA	59.847	229	545	317
TR67114_c1_g2_i1|1:787|518:527	(CG)5	MK10503	GTGTGATCGAGAGCGGTAGG	60.823	GCAATGGCAACTGAAACTGA	59.847	235	551	317
TR67128_c0_g1_i1|1:343|124:143	(GA)10	MK10504	CACGGGGCATATCACACATA	60.22	TGCATGGTCGTTGATAGGAG	59.673	25	322	298
TR67128_c0_g1_i2|1:343|124:143	(GA)10	MK10504	CACGGGGCATATCACACATA	60.22	TGCATGGTCGTTGATAGGAG	59.673	25	322	298
TR67128_c0_g1_i1|419:833|619:633	(CTG)5	MK10505	CGAGATGGAGATGGAGATGG	60.578	CATGGCGCGGAAATAGTC	60.182	180	318	139
TR67128_c0_g1_i2|419:833|619:633	(CTG)5	MK10505	CGAGATGGAGATGGAGATGG	60.578	CATGGCGCGGAAATAGTC	60.182	180	318	139
TR67128_c0_g1_i1|3096:3510|3296:3310	(GAC)5	MK10506	CTTGTCGGACTTGGCTCTTC	59.989	CGATGTCGTCTTCGTCTTCC	60.801	165	358	194
TR67128_c0_g1_i2|3961:4375|4161:4175	(GAC)5	MK10506	CTTGTCGGACTTGGCTCTTC	59.989	CGATGTCGTCTTCGTCTTCC	60.801	165	358	194
TR67142_c0_g1_i1|1:300|28:47	(AG)10	MK10507	GGGTGTACGGATACGGAACAT	60.87	CGGAGGAGGAGGAAGAAGAA	60.832	3	167	165
TR67152_c0_g1_i1|1:481|30:50	(AAG)7	MK10508	CCATGGCAAGTCTGCAAAA	60.796	ATCCCACGTCCCGTTATCTT	60.578	10	264	255
TR67156_c0_g1_i1|1:921|110:127	(GAC)6	MK10509	ATGGCTCCCGACCTCTATCT	60.059	ACCACCTCTTCTTCCAGCAC	59.305	31	353	323
TR67156_c0_g1_i1|1:921|132:146	(GCG)5	MK10509	ATGGCTCCCGACCTCTATCT	60.059	ACCACCTCTTCTTCCAGCAC	59.305	31	353	323
TR6512_c0_g1_i1|1:831|758:772	(GT)5	MK1051	TGGACCAGCTCACAAGACAG	60.022	GCCAAAACGACAACAAGACA	59.74	467	798	332
TR67165_c0_g1_i1|1:373|204:213	(TG)5	MK10510	AATCCGAATGTGCAAGGTTT	59.434	CACAAAACTGCGGTTGACAC	60.199	45	364	320
TR67175_c0_g1_i1|1:581|504:518	(TGT)5	MK10511	TTTCTGGACACAAGCACTCG	60.025	ACGACGGCTGCAAATTGTT	61.628	189	567	379
TR67201_c0_g1_i1|1:673|52:84	(CAG)11	MK10512	ATCCCAACCGATGTGCTG	60.496	GCGACCTTGTCTACGAGGAG	60.012	0	381	382
TR67202_c0_g1_i1|1:665|469:482	(GT)7	MK10513	TCCACCAGACCGATGATATG	59.322	AGCAACATACAGACACGCTCA	59.53	265	563	299
TR67222_c0_g1_i1|1:587|277:291	(ATG)5	MK10514	ATCGAAGCCAGCACCATAAC	60.103	ATTTCACCTCCAGCTGTTGC	60.263	196	519	324
TR67222_c0_g2_i1|1:399|89:103	(ATG)5	MK10515	AGCATAACCTCCACCGACAC	59.997	ATTTCACCTCCAGCTGTTGC	60.263	20	331	312
TR67235_c1_g1_i1|1:561|65:86	(TTG)8	MK10516	TGCGTTTTCCTCCGTATCTC	60.214	AGCTGGCATAGCGACAGAAT	60.007	20	219	200
TR67235_c1_g1_i1|1:561|479:502	(TG)11	MK10517	TTGCTGATGTTGCTGAGCTT	59.746	CAAGACAGCCAAAGCGAGAT	60.538	326	534	209
TR67236_c0_g1_i1|1:1839|1639:1648	(CG)5	MK10518	ATGAGCTAGAGCGGATTGCT	59.202	TCCCCACTTCCCATCGAC	61.904	1502	1781	280
TR67236_c0_g1_i2|1:1908|1708:1717	(CG)5	MK10518	ATGAGCTAGAGCGGATTGCT	59.202	TCCCCACTTCCCATCGAC	61.904	1571	1850	280
TR67236_c0_g1_i3|1630:2030|1830:1839	(CG)5	MK10518	ATGAGCTAGAGCGGATTGCT	59.202	TCCCCACTTCCCATCGAC	61.904	63	342	280
TR67253_c0_g1_i1|1:467|74:93	(TC)5	MK10519	CACCTAATTGCATGCTCGTG	60.28	GGTTCAAGCTCAAGCAAACC	59.859	49	266	218
TR6512_c0_g1_i2|1:234|161:175	(TTG)5	MK1052	TGCTGTTGTAGCTGCAGAACTC	60.771	GGCCAAAACGACAACAAGAC	60.538	83	202	120
TR67253_c0_g1_i1|1:467|378:387	(AT)10	MK10520	GGGTTTGCTTGAGCTTGAAC	59.859	TTGCTTGTCCACGAGAGAGA	59.701	246	446	201
TR67253_c0_g1_i1|1:467|426:435	(AT)5	MK10521	GGGTTTGCTTGAGCTTGAAC	59.859	TGCTTCTTGCTAATGAACTTGC	59.674	246	464	219
TR67258_c4_g1_i2|615:1032|815:832	(CCT)6	MK10522	CGCACTTGCTGATTGTTGTT	59.911	GCAAGCAATCCATCCTTCAT	60.043	1	355	355
TR67258_c4_g1_i3|1:1429|815:832	(CTG)6	MK10522	CGCACTTGCTGATTGTTGTT	59.911	GCAAGCAATCCATCCTTCAT	60.043	616	970	355
TR67258_c4_g1_i4|1:1224|815:832	(CTG)6	MK10522	CGCACTTGCTGATTGTTGTT	59.911	GCAAGCAATCCATCCTTCAT	60.043	616	970	355
TR67258_c4_g1_i5|710:1127|910:927	(CCT)6	MK10522	CGCACTTGCTGATTGTTGTT	59.911	GCAAGCAATCCATCCTTCAT	60.043	1	355	355
TR67258_c4_g1_i6|615:1032|815:832	(CCT)6	MK10522	CGCACTTGCTGATTGTTGTT	59.911	GCAAGCAATCCATCCTTCAT	60.043	1	355	355
TR67258_c4_g1_i2|2483:2900|2683:2700	(CTG)6	MK10523	CTTCTTCGACGATGGGGTAG	59.688	CAGCAACAGCAGAGCTCAAG	60.072	95	285	191
TR67258_c4_g1_i5|2578:2995|2778:2795	(CTG)6	MK10523	CTTCTTCGACGATGGGGTAG	59.688	CAGCAACAGCAGAGCTCAAG	60.072	95	285	191
TR67258_c4_g1_i6|2131:2548|2331:2348	(CTG)6	MK10523	CTTCTTCGACGATGGGGTAG	59.688	CAGCAACAGCAGAGCTCAAG	60.072	95	285	191
TR67258_c4_g2_i2|90:504|290:304	(CCT)5	MK10524	TCGGAGTAGGCAGGTACACA	59.314	AGGGAAGCAGAGGCGAAG	60.634	62	235	174
TR67258_c4_g3_i1|1:1872|434:448	(TGG)6	MK10525	AAAGGGAAATGCGCTGAGT	59.828	ACCGGATCAACGAGAAGATG	60.073	400	661	262
TR67258_c4_g3_i2|1:1965|434:448	(GGT)5	MK10525	AAAGGGAAATGCGCTGAGT	59.828	ACCGGATCAACGAGAAGATG	60.073	400	661	262
TR67258_c4_g3_i3|1:1796|434:448	(GGT)5	MK10525	AAAGGGAAATGCGCTGAGT	59.828	ACCGGATCAACGAGAAGATG	60.073	400	661	262
TR67258_c4_g3_i1|1:1872|1068:1082	(TGG)5	MK10526	CGGGGTTGAGCTACTGTCTT	59.353	CAGCCTGCTGTCCGACTACT	60.611	983	1375	393
TR67258_c4_g3_i2|1:1965|992:1006	(TGG)6	MK10526	CGGGGTTGAGCTACTGTCTT	59.353	CAGCCTGCTGTCCGACTACT	60.611	907	1299	393
TR67258_c4_g3_i3|1:1796|992:1006	(TGG)6	MK10526	CGGGGTTGAGCTACTGTCTT	59.353	CAGCCTGCTGTCCGACTACT	60.611	907	1299	393
TR67258_c4_g3_i4|234:648|434:448	(GGT)5	MK10527	AAAGGGAAATGCGCTGAGT	59.828	AGGTGCAGATGATGTCGATG	59.663	166	313	148
TR67258_c4_g3_i4|868:1282|1068:1082	(TGG)6	MK10528	GGTCTGGTTATTGCCTCTGC	59.7	TCTCCGAGCACAGGATGG	60.959	88	289	202
TR67262_c0_g1_i1|1:579|387:404	(GCG)6	MK10529	GGTAGCCAACGACCTGTACG	60.571	GATGAGGTGCGGGATGTAGT	59.957	150	486	337
TR6512_c1_g1_i1|1:281|64:81	(CAA)6	MK1053	TGAATGCGACAGAAAAGTCG	59.988	GTCGGACCGTGTTGCTTATT	60	9	216	208
TR6512_c1_g1_i2|1:281|64:81	(CAA)6	MK1053	TGAATGCGACAGAAAAGTCG	59.988	GTCGGACCGTGTTGCTTATT	60	9	216	208
TR67265_c0_g1_i1|1:1429|465:479	(GCG)5	MK10530	GGAACCGAAACAGAGCAGAG	59.989	GAGGACGACGACTTCTACGG	59.867	187	552	366
TR67265_c0_g1_i1|1:1429|828:842	(GCG)5	MK10531	TCGTATTCGTAGCGCTCCTC	60.511	AAGCAGCAGAAGCAGAAACC	59.763	806	1068	263
TR67272_c0_g1_i1|1:576|82:96	(GGC)5	MK10532	GGATGTCAGTGGGGAGGAC	60.328	GTAGTGGACCTCCGTGGACA	60.987	54	426	373
TR67316_c0_g1_i1|1:892|331:345	(CGT)5	MK10533	GACGTCGCCTTGATTTCATT	60.081	TTCCATTCCGTTGTTGGATT	60.17	273	469	197
TR67316_c0_g2_i1|1:883|333:350	(TCG)6	MK10534	CCGCCTTGATTTCATTTCAG	60.576	TCCAAGCAACAACACAAAGC	59.888	277	547	271
TR67319_c0_g1_i1|1:582|452:466	(ACA)5	MK10535	GCAATTCTATTCGCCACGAT	60.067	CATGCAACTCACAGTCCAAGA	59.889	378	525	148
TR67329_c1_g4_i1|1672:2085|1872:1885	(TA)7	MK10536	AATCCAGGTGGTCACTTTCG	59.966	AAACTGCGAAGCACGATGTT	60.837	95	305	211
TR67329_c1_g4_i9|1785:2198|1985:1998	(TA)7	MK10536	AATCCAGGTGGTCACTTTCG	59.966	AAACTGCGAAGCACGATGTT	60.837	95	305	211
TR67345_c0_g1_i1|1:476|357:374	(CAG)6	MK10537	TTGATCGTCGTCGTCATTGT	60.12	GCAAAAGATTCGCTCGTTGT	60.395	44	413	370
TR67355_c0_g1_i1|1:1704|330:339	(AT)5	MK10538	ATACGGGTCAACTGGTGCTC	59.997	GTTTCGGTGGACGTAGGAAA	59.971	116	504	389
TR67355_c0_g1_i2|1:1653|330:339	(AT)5	MK10538	ATACGGGTCAACTGGTGCTC	59.997	GTTTCGGTGGACGTAGGAAA	59.971	116	504	389
TR67355_c0_g1_i3|1:1682|330:339	(AT)5	MK10538	ATACGGGTCAACTGGTGCTC	59.997	GTTTCGGTGGACGTAGGAAA	59.971	116	504	389
TR67373_c0_g1_i1|1:286|147:160	(TG)7	MK10539	TCGCCACAATTTCAGGTATTC	59.952	GCAACTCCAATCAAATCTCCA	60.066	56	278	223
TR6512_c1_g1_i1|2560:2816|2760:2774	(ACA)5	MK1054	AGCAACAATCGGAACCATTT	59.434	TTGTTGTTGTTGTCGCGATT	60.157	54	244	191
TR6512_c1_g1_i2|2548:2804|2748:2762	(ACA)5	MK1054	AGCAACAATCGGAACCATTT	59.434	TTGTTGTTGTTGTCGCGATT	60.157	54	244	191
TR67377_c0_g1_i1|1:1496|259:268	(AC)5	MK10540	TCGTTCAATGCAACAGAGGT	59.293	ATGAGTGTTGGGCTGGAGAG	60.261	179	342	164
TR67377_c0_g1_i2|1:1878|259:268	(AC)5	MK10540	TCGTTCAATGCAACAGAGGT	59.293	ATGAGTGTTGGGCTGGAGAG	60.261	179	342	164
TR67385_c0_g1_i1|1:456|45:68	(TC)12	MK10541	GAAATGGCCCCTTACACAGA	59.933	TTGGATCAGGACAGGACACA	60.088	24	369	346
TR67418_c0_g1_i1|1:364|241:258	(GCT)6	MK10542	TAAGGCAATTTTGGGGACTG	59.931	GGGGAGAACATAACTTGTGGA	58.898	12	280	269
TR67424_c0_g1_i1|1:338|148:157	(AT)5	MK10543	TGGTGCGATACAAGTTCTGC	59.871	TCTGAGTACTGTTTCACGTGGACT	60.264	71	306	236
TR67424_c0_g2_i1|1:338|148:157	(AT)5	MK10543	TGGTGCGATACAAGTTCTGC	59.871	TCTGAGTACTGTTTCACGTGGACT	60.264	71	306	236
TR67424_c0_g3_i1|1:338|148:157	(AT)5	MK10543	TGGTGCGATACAAGTTCTGC	59.871	TCTGAGTACTGTTTCACGTGGACT	60.264	71	306	236
TR67426_c0_g1_i1|1:693|62:79	(TTC)6	MK10544	GAAGGGGAAGTAGGGAGTGG	59.928	GACGACGATATCAGCAAGCA	59.979	6	137	132
TR67426_c1_g1_i1|1:359|37:46	(GA)5	MK10545	GGGAGAGAGAGAGGGAGAGG	59.489	TGGGCCAAGTAGGCTTAAAA	59.715	3	263	261
TR67426_c1_g1_i1|1:359|68:77	(GA)25	MK10545	GGGAGAGAGAGAGGGAGAGG	59.489	TGGGCCAAGTAGGCTTAAAA	59.715	34	263	230
TR67426_c1_g1_i1|1:359|281:305	(GA)5	MK10546	CCCTTCCAACTTCCAATCAA	59.903	TCTCTCTCTCTCTCTCTCTCTCTCC	58.428	126	331	206
TR67446_c0_g2_i1|1:838|155:166	(TA)6	MK10547	GGTACTCAGCGGATGCTCTC	59.981	GGAAATCGGCTTTGGTTAGG	60.792	106	233	128
TR67457_c0_g1_i1|1:1390|1320:1329	(GA)5	MK10548	GCTTGATCTGTGCTCCAACA	59.992	TCACCCCTGTTCTCTCTCGT	59.835	994	1356	363
TR67457_c0_g1_i2|1:1056|986:995	(GA)5	MK10548	GCTTGATCTGTGCTCCAACA	59.992	TCACCCCTGTTCTCTCTCGT	59.835	660	1022	363
TR67462_c0_g1_i1|1:1122|496:510	(CTC)5	MK10549	GAAGACAGCCAAATGGGGTA	59.933	GAGAAGCCGAGGAGGTTGAC	61.311	376	770	395
TR67462_c0_g1_i1|1:1122|531:545	(CGG)5	MK10549	GAAGACAGCCAAATGGGGTA	59.933	GAGAAGCCGAGGAGGTTGAC	61.311	376	770	395
TR6512_c2_g1_i1|1:464|96:110	(TCC)5	MK1055	GACTGGCGATTCTCGTTGTT	60.263	GGACGAGGAGGAGGAGAAAG	60.328	59	412	354
TR67477_c0_g1_i1|1:212|83:102	(CATA)5	MK10550	GCCCATCTGCATTGAAAAC	59.068	AGTTTGCATTCTGGGCTTGT	59.74	48	185	138
TR67482_c0_g1_i1|1:435|41:58	(AC)7	MK10551	GCAAGGGGAAGAGAGAAACC	60.19	CCAAATTGTTCTCCGCTGTT	60.11	6	284	279
TR67482_c0_g1_i1|1:435|77:90	(CAA)6	MK10551	GCAAGGGGAAGAGAGAAACC	60.19	CCAAATTGTTCTCCGCTGTT	60.11	6	284	279
TR67482_c0_g1_i1|1:435|379:396	(GA)9	MK10552	GGGCAACACGAAAGAGAGAG	59.989	GCGTTGAGATCGGTATACTTTTG	60.036	283	424	142
TR67486_c0_g1_i1|1:298|99:110	(TC)6	MK10553	GCGTGATATTGCAGTCGAAA	59.839	TGTGCTTAATGTGGGAACGA	60.111	46	287	242
TR67516_c0_g1_i1|1:440|80:94	(GCA)5	MK10554	ATCAAGGAACAGGCGAATCA	60.603	ACCGCGTGCTTAGAGCATAG	60.564	56	349	294
TR67523_c0_g1_i1|1:648|43:63	(CTG)6	MK10555	GCCGATGATTGGTAATGATGT	59.665	CCGTCAACAATGAGCTTTCA	59.84	16	356	341
TR67523_c0_g1_i1|1:648|64:81	(TGA)7	MK10555	GCCGATGATTGGTAATGATGT	59.665	CCGTCAACAATGAGCTTTCA	59.84	16	356	341
TR67523_c0_g1_i1|1:648|266:280	(TTG)7	MK10556	GGGGTTTTGATGGTTGACAG	60.21	ACAACAGACCCAAAGCAACC	60.012	108	303	196
TR67523_c0_g1_i1|1:648|587:607	(TGC)5	MK10557	GGTTGCTTTGGGTCTGTTGT	60.012	ATCTGAACCACTTGGGTGCT	59.579	284	631	348
TR67527_c0_g1_i1|1:1278|71:90	(GA)10	MK10558	GGAATCTTTTCCCCTTTCGT	59.397	TTCCAGCTGCATCAAAACTG	59.988	18	329	312
TR67527_c0_g1_i2|1:773|71:90	(GA)10	MK10558	GGAATCTTTTCCCCTTTCGT	59.397	TTCCAGCTGCATCAAAACTG	59.988	18	329	312
TR67527_c0_g2_i2|3019:3308|3219:3238	(TC)10	MK10559	CCACCCAACCAATCTATGCT	59.813	GGAATCTTTTCCCCTTTCGT	59.397	42	270	229
TR6512_c2_g1_i2|1:1177|96:110	(TGC)5	MK1056	TCGTTGTTGTCGTCGTCTTC	59.88	AACCAGATCGATAGGCACCA	60.483	71	351	281
TR67538_c0_g1_i1|1:746|57:76	(CG)5	MK10560	GGCAGCCACACAACAGAAG	60.457	ATCGCTGGAATTCACCTGTC	60.081	33	391	359
TR67538_c0_g1_i1|1:746|278:287	(CGCT)5	MK10561	AGCTCATCCATGATCCATCC	59.852	ATCGCTGGAATTCACCTGTC	60.081	183	391	209
TR67540_c1_g1_i1|1:419|346:355	(CG)5	MK10562	CAACGACAATGGACCACAAG	60.001	GCTTGAGGATGGAGTTGAGC	59.957	239	418	180
TR67568_c0_g1_i1|1:546|486:495	(TC)5	MK10563	ACGTGGCTCTACGGAGGTC	60.277	GTCACCGTTGTCGTTGAGG	60.146	267	521	255
TR67574_c0_g1_i1|1:1556|1503:1526	(CAC)8	MK10564	CACTTTCGCCTGTTCATTCA	59.84	TTGTGGTTGTGGTTGTGGTT	59.745	1362	1551	190
TR67575_c0_g1_i1|1:516|51:70	(GA)10	MK10565	ATGAGAGGGAGAGGGAGAGG	59.76	TGCGTCACAAGATCAGAAGC	60.144	30	401	372
TR67575_c0_g2_i1|1:491|51:70	(GA)10	MK10565	ATGAGAGGGAGAGGGAGAGG	59.76	TGCGTCACAAGATCAGAAGC	60.144	30	401	372
TR67576_c0_g1_i1|1:1173|1072:1089	(CCG)5	MK10566	TTCATCACACAAACGCATCC	60.526	CGTTCCACTGTTGCTGTGTC	60.357	770	1169	400
TR67576_c0_g1_i1|1:1173|973:987	(CCG)6	MK10566	TTCATCACACAAACGCATCC	60.526	CGTTCCACTGTTGCTGTGTC	60.357	770	1169	400
TR67582_c0_g1_i1|1625:2034|1825:1834	(CA)5	MK10567	GGCAAGGACCACTGTGTTTT	60.012	CGAAGGACTTGAGGAAGTGG	59.837	48	406	359
TR67582_c0_g1_i2|1748:2157|1948:1957	(CA)5	MK10567	GGCAAGGACCACTGTGTTTT	60.012	CGAAGGACTTGAGGAAGTGG	59.837	48	406	359
TR67582_c0_g1_i3|1622:2031|1822:1831	(CA)5	MK10567	GGCAAGGACCACTGTGTTTT	60.012	CGAAGGACTTGAGGAAGTGG	59.837	48	406	359
TR67582_c0_g1_i6|1751:2160|1951:1960	(CA)5	MK10567	GGCAAGGACCACTGTGTTTT	60.012	CGAAGGACTTGAGGAAGTGG	59.837	48	406	359
TR67582_c0_g1_i1|3986:4400|4186:4200	(GCG)5	MK10568	CCTGGAACCAAATCTTCAGG	59.521	AGGCGCTTCACATCTATGCT	60.007	20	356	337
TR67582_c0_g1_i2|4108:4522|4308:4322	(GCG)5	MK10568	CCTGGAACCAAATCTTCAGG	59.521	AGGCGCTTCACATCTATGCT	60.007	20	356	337
TR67582_c0_g1_i3|3982:4396|4182:4196	(GCG)5	MK10568	CCTGGAACCAAATCTTCAGG	59.521	AGGCGCTTCACATCTATGCT	60.007	20	356	337
TR67582_c0_g1_i6|4112:4526|4312:4326	(GCG)5	MK10568	CCTGGAACCAAATCTTCAGG	59.521	AGGCGCTTCACATCTATGCT	60.007	20	356	337
TR67599_c0_g1_i1|1:447|151:164	(GT)7	MK10569	CGTCGTTGTCGTATTGTCGT	59.64	CGAACTCTCGCGTTCTCTCT	59.891	69	294	226
TR67599_c0_g2_i1|1:461|151:164	(GT)7	MK10569	CGTCGTTGTCGTATTGTCGT	59.64	CGAACTCTCGCGTTCTCTCT	59.891	69	308	240
TR6512_c2_g1_i2|1:1177|639:653	(TCC)5	MK1057	CTGTTGCTGTCGCTGTTGAT	60.056	AATCCACTAGGCGACGTTTG	60.132	580	876	297
TR67599_c0_g1_i1|1:447|375:388	(GT)7	MK10570	CGTGTGTGTGTGTGTCTTGC	59.818	TTTGTGGTGGATGCCAAAA	60.899	149	442	294
TR67599_c0_g2_i1|1:461|389:402	(GT)7	MK10570	CGTGTGTGTGTGTGTCTTGC	59.818	TTTGTGGTGGATGCCAAAA	60.899	149	456	308
TR67599_c1_g1_i1|1:315|236:256	(TCA)7	MK10571	ACAGACGAACACGCACTCAC	59.948	CGCTCACTTCACACGATTTT	58.926	180	314	135
TR67603_c0_g1_i1|1:689|112:127	(TA)8	MK10572	ACCCAACATCAGCAACACAA	60.008	CCCAAAAGTTGAGCCGATAA	60.067	71	274	204
TR67603_c0_g1_i2|1:527|112:127	(TA)8	MK10573	ACCCAACATCAGCAACACAA	60.008	GCCAACCGGAGTGTATGTTC	60.384	71	440	370
TR67604_c0_g1_i1|1:402|67:80	(CG)7	MK10574	GTGTGTGTGCGCTACTCGAT	59.936	TCAGTATCTGCTCCGGCTTC	60.504	39	311	273
TR67604_c0_g1_i1|1:402|81:94	(CA)7	MK10574	GTGTGTGTGCGCTACTCGAT	59.936	TCAGTATCTGCTCCGGCTTC	60.504	39	311	273
TR67607_c0_g1_i1|1:930|824:838	(CTG)5	MK10575	TAAGATCCTCGCCATCGTTC	60.177	CACAACGGAGCTACGACTCA	60.049	621	906	286
TR67610_c0_g1_i1|1:756|401:410	(AT)5	MK10576	TGAATCATGAAGGGATTCTGG	59.879	TCTCGGTCATATCCAAACGA	59.075	174	445	272
TR67618_c0_g1_i1|1:1309|1021:1038	(TCC)6	MK10577	CACTCCTGCTCATCCTCCTC	59.945	CCTCCCTATCCACCACCAC	60.183	951	1267	317
TR67622_c0_g1_i1|1:1000|260:274	(TTA)5	MK10578	CAACCGTTTCACCAATTCCT	59.83	TCACCATATCGGAATCAGCA	60.033	184	306	123
TR67622_c0_g1_i1|1:1000|647:661	(AAT)5	MK10579	CACTCTTTGTGGGACGGAGT	60.151	AGCCAGTTCCCTTGTTGGTA	59.592	571	949	379
TR6515_c0_g1_i1|1:911|490:513	(CAA)8	MK1058	ACCAATCCGACCATCAACAT	60.057	GTTGGACATCGGCTTTGTTT	59.978	448	810	363
TR67649_c0_g1_i1|1:1285|1235:1246	(GT)6	MK10580	CTGTGCTCTCAACCAACCAA	59.873	AACACGGCACATGCACAC	60.176	960	1265	306
TR67652_c0_g1_i1|1:314|44:58	(ACA)5	MK10581	CAACATCAGGTGTAAGTTCCAAGA	60.436	GCTCCTTGGATGAAATGGAA	60.014	20	206	187
TR67667_c0_g1_i1|1:333|218:241	(GCC)8	MK10582	GGCTGGGAATCTAGGATCAA	59.08	CTTCCTCCTCCGAGAATGTG	59.797	109	293	185
TR67667_c0_g1_i1|1:333|296:313	(AAG)6	MK10583	GGCTGGGAATCTAGGATCAAC	59.917	TGACGGTCCTTCCTCCTC	58.663	109	332	224
TR67714_c0_g1_i1|1:1246|1181:1207	(TGA)9	MK10584	CTGGATCATTTGTGCGATTG	60.073	AACCACGAATCTGGCTTGTA	58.228	902	1227	326
TR67714_c0_g2_i1|1:1249|1181:1210	(TGA)10	MK10584	CTGGATCATTTGTGCGATTG	60.073	AACCACGAATCTGGCTTGTA	58.228	902	1230	329
TR67722_c0_g1_i1|1:1306|1151:1162	(TC)6	MK10585	AGCCACTCGCTTAGAGCAAC	59.786	AACCTGCAAACAGCACACAA	60.347	827	1224	398
TR67736_c0_g1_i1|1:312|131:148	(GTC)6	MK10586	AGGAATTGGGAGACGAGGAG	60.586	ACTCCGCACGGAAGTTGTC	61.275	60	248	189
TR67736_c0_g2_i1|1:312|131:148	(GTC)6	MK10586	AGGAATTGGGAGACGAGGAG	60.586	ACTCCGCACGGAAGTTGTC	61.275	60	248	189
TR67771_c0_g4_i1|1:246|103:112	(CG)5	MK10587	CCAGAGCACGCACTTGTACT	59.112	AGGAGCAGGAACAGGAGGAG	60.921	25	179	155
TR67771_c0_g5_i1|1:246|103:112	(CG)5	MK10587	CCAGAGCACGCACTTGTACT	59.112	AGGAGCAGGAACAGGAGGAG	60.921	25	179	155
TR67784_c0_g1_i1|1:423|352:361	(AG)5	MK10588	TTTTGGAGGGAACCAAACAG	59.942	CTCTCTCCATCTCCGTCTCC	58.924	110	392	283
TR67784_c0_g2_i1|1:310|239:248	(AG)5	MK10589	ACCAAACAGGCCCAAAATCT	60.723	CTCTCTCCATCTCCGTCTCC	58.924	8	279	272
TR6517_c0_g1_i1|1:1037|170:184	(GTT)5	MK1059	TATTGTGGTGGTGGCGATTA	59.809	CTGGTCATCACAAACGATGG	59.96	115	334	220
TR6517_c0_g1_i2|1:1052|170:184	(TG)5	MK1059	TATTGTGGTGGTGGCGATTA	59.809	CTGGTCATCACAAACGATGG	59.96	115	334	220
TR67785_c0_g1_i1|1:767|625:639	(ATA)5	MK10590	CAGCCAGACCCCATAAGGTA	59.948	CACAGCGTTCATTCAACAGG	60.301	372	672	301
TR67790_c2_g1_i1|2126:2535|2326:2335	(TA)5	MK10591	GGTGAATACTTCGGGGTGAA	59.79	CTACGAGCTCAGCCGACTTT	59.78	78	302	225
TR67790_c2_g1_i3|2126:2535|2326:2335	(TA)5	MK10591	GGTGAATACTTCGGGGTGAA	59.79	CTACGAGCTCAGCCGACTTT	59.78	78	302	225
TR67790_c2_g1_i1|4207:4525|4407:4421	(GCC)5	MK10592	AACGCCGAAGGACACCTC	61.23	TACGGGACCCAAACACCTAA	60.22	81	310	230
TR67790_c2_g1_i3|4285:4603|4485:4499	(GCC)5	MK10592	AACGCCGAAGGACACCTC	61.23	TACGGGACCCAAACACCTAA	60.22	81	310	230
TR67790_c2_g1_i2|1:1333|1215:1229	(GCC)5	MK10593	CAACAGTGACCCCATCCTTC	60.363	TACGGGACCCAAACACCTAA	60.22	957	1325	369
TR67796_c4_g1_i3|869:1280|1069:1080	(AT)6	MK10594	CTACCTTCACCGTGGCAAAT	59.993	AACCAGCTACAGCTTTGGACA	59.928	135	359	225
TR67796_c4_g1_i4|869:1280|1069:1080	(AT)6	MK10594	CTACCTTCACCGTGGCAAAT	59.993	AACCAGCTACAGCTTTGGACA	59.928	135	359	225
TR67796_c4_g1_i8|869:1280|1069:1080	(AT)6	MK10594	CTACCTTCACCGTGGCAAAT	59.993	AACCAGCTACAGCTTTGGACA	59.928	135	359	225
TR67798_c0_g1_i1|1:1985|1306:1320	(TGC)5	MK10595	CCGCTGATTGCTGTGATTTA	59.833	ACAAGCACCAATGGAACCAC	60.823	1039	1341	303
TR67798_c0_g1_i2|2177:2591|2377:2391	(TGC)5	MK10596	GCCTGGTTGGTAGTGGTGTT	59.891	GGACACCAGTGGAATTGCTAA	59.985	17	344	328
TR67802_c0_g1_i1|1:1019|194:208	(GCC)5	MK10597	AGGTGGTTGTGGTGATGGAT	60.096	ATGAGCTCGTCTTCCATGCT	59.981	27	303	277
TR67819_c0_g1_i1|1:324|190:199	(CG)5	MK10598	ACTCCATTAAGAGCCGGTGA	59.694	TTGCCCTCTCTCTCTCTCTCTC	59.463	47	264	218
TR67819_c0_g1_i1|1:324|207:218	(AT)6	MK10598	ACTCCATTAAGAGCCGGTGA	59.694	TTGCCCTCTCTCTCTCTCTCTC	59.463	47	264	218
TR67819_c0_g1_i1|1:324|221:230	(AG)5	MK10598	ACTCCATTAAGAGCCGGTGA	59.694	TTGCCCTCTCTCTCTCTCTCTC	59.463	47	264	218
TR67819_c0_g1_i1|1:324|240:259	(GA)10	MK10599	ACTCCATTAAGAGCCGGTGA	59.694	CCGTTGTTACATTACCTATCTTGC	59.05	47	284	238
TR805_c12_g3_i1|1:1844|1435:1449	(AGG)8	MK106	AGAAGGTGGTGAAGGGGAAC	60.349	CTCAGCATCTCCAGCGTGTA	60.16	1258	1543	286
TR805_c12_g3_i1|1:1844|1474:1488	(AGC)5	MK106	AGAAGGTGGTGAAGGGGAAC	60.349	CTCAGCATCTCCAGCGTGTA	60.16	1258	1543	286
TR6517_c0_g1_i1|1:1037|985:994	(TGTGT)7	MK1060	ATTGGTATTTGGGGTGACGA	60.051	CAACACAACACAACACAACACA	59.001	792	1020	229
TR6517_c0_g1_i2|1:1052|1000:1009	(TTA)6	MK1060	ATTGGTATTTGGGGTGACGA	60.051	CAACACAACACAACACAACACA	59.001	807	1035	229
TR67827_c0_g1_i1|1:319|149:169	(AGG)7	MK10600	GAAGCGGGAGAGAATCCTG	59.895	CCTGCTGATGCCTCGTCT	60.096	75	239	165
TR67827_c0_g2_i1|1:951|781:801	(AGG)7	MK10601	CCATTTTCCGCAGTTGAGTT	60.11	CCTGCTGATGCCTCGTCT	60.096	593	871	279
TR67827_c0_g2_i3|1:1982|1812:1832	(AGG)7	MK10601	CCATTTTCCGCAGTTGAGTT	60.11	CCTGCTGATGCCTCGTCT	60.096	1624	1902	279
TR67827_c0_g2_i4|1:786|616:636	(AGG)7	MK10601	CCATTTTCCGCAGTTGAGTT	60.11	CCTGCTGATGCCTCGTCT	60.096	428	706	279
TR67829_c0_g1_i1|1:407|288:308	(ACA)7	MK10602	TGGTGGAACCTCCTATTTGC	59.933	GGTGTGCCTGAATCCTGACT	60.12	15	387	373
TR67832_c0_g1_i1|1:246|35:58	(AG)12	MK10603	GTGTGTGTGTGTGGGAGGAG	60.045	TCAGGGACAGCTCGTCTACC	60.408	10	206	197
TR67834_c0_g1_i1|1:476|398:415	(CGC)6	MK10604	TTATAGAGGCGGCTTTGCAT	59.838	AGGAACGTGACGGAGAAAGA	59.844	320	444	125
TR67835_c0_g1_i1|1:284|64:84	(CAG)7	MK10605	CGCCACGCACTCTCTCTACT	60.754	GACCGCATCACCTCCAAC	60.054	29	241	213
TR67840_c0_g1_i2|1235:1648|1435:1448	(TG)7	MK10606	TCAAGGACACTGTGGATTGC	59.682	GACCCGACACACACACAAAC	59.897	0	247	248
TR67840_c0_g1_i2|1256:1665|1456:1465	(GT)5	MK10607	CAGCTGTGTGCCTATGTGCT	60.08	ATACACACACGACCCGACAC	59.315	111	236	126
TR67840_c0_g1_i6|1285:1694|1485:1494	(GT)5	MK10607	CAGCTGTGTGCCTATGTGCT	60.08	ATACACACACGACCCGACAC	59.315	82	236	155
TR67840_c0_g1_i2|1267:1676|1467:1476	(TG)5	MK10608	CAGCTGTGTGCCTATGTGCT	60.08	GCTCGCAGTGAATGAAACAA	59.995	100	407	308
TR67840_c0_g1_i6|1296:1705|1496:1505	(TG)5	MK10608	CAGCTGTGTGCCTATGTGCT	60.08	GCTCGCAGTGAATGAAACAA	59.995	71	407	337
TR67840_c0_g1_i6|1264:1677|1464:1477	(TG)7	MK10609	CTATGTGCTCACCGCTTCCT	60.419	CCGACACACACACAAACACA	60.088	114	244	131
TR6519_c0_g1_i1|1:1089|336:347	(CG)6	MK1061	CTCCCGAAGCAGACGTACAC	60.854	CTCTGGAACCTCGACAGCTC	60.135	204	448	245
TR67860_c0_g1_i1|1:247|54:63	(CA)5	MK10610	TCCTCCACCACCTTCTCAAC	60.088	ACTACCGTCGTCACCACTCA	59.179	10	208	199
TR67875_c1_g3_i1|1:1905|569:578	(AC)5	MK10611	CGAGGCTCAAGCAGAGAAGT	59.891	GAGTCGGCGAAGTTGAGG	59.499	252	638	387
TR67875_c1_g3_i4|1:1871|535:544	(AC)5	MK10611	CGAGGCTCAAGCAGAGAAGT	59.891	GAGTCGGCGAAGTTGAGG	59.499	218	604	387
TR67875_c1_g3_i1|1:1905|1809:1818	(GC)5	MK10612	TGTAGCCGTGCTCTGTTGAC	60.056	AATCGCGACAGGAACAAATC	60.081	1654	1900	247
TR67875_c1_g3_i2|1:1802|1706:1715	(GC)5	MK10612	TGTAGCCGTGCTCTGTTGAC	60.056	AATCGCGACAGGAACAAATC	60.081	1551	1797	247
TR67875_c1_g3_i4|1:1871|1775:1784	(GC)5	MK10612	TGTAGCCGTGCTCTGTTGAC	60.056	AATCGCGACAGGAACAAATC	60.081	1620	1866	247
TR67875_c1_g3_i2|1:1802|469:478	(AC)5	MK10613	AACAGCATGTGTCCGATCAA	60.12	GAGTCGGCGAAGTTGAGG	59.499	180	535	356
TR67885_c0_g1_i1|1:372|286:309	(CTG)6	MK10614	ATGGTCCACACCTCAGCTTC	60.12	GACCGCCCGATCTACTCTT	59.253	120	328	209
TR67886_c0_g1_i1|1:1005|143:157	(GCT)5	MK10615	ACCTCGCCCTCTTCTCGTAT	60.233	GTCTTCGTCACCGTCTCCTC	59.841	4	263	260
TR67900_c0_g1_i1|33:450|233:250	(CCG)6	MK10616	CGTCACTCGTCAGTCGTCTC	59.603	GCTGCTTCCAGAACTCCATC	59.957	12	306	295
TR67900_c0_g1_i2|33:450|233:250	(CCG)6	MK10616	CGTCACTCGTCAGTCGTCTC	59.603	GCTGCTTCCAGAACTCCATC	59.957	12	306	295
TR67900_c0_g1_i3|33:450|233:250	(CCG)6	MK10616	CGTCACTCGTCAGTCGTCTC	59.603	GCTGCTTCCAGAACTCCATC	59.957	12	306	295
TR67900_c0_g1_i4|33:450|233:250	(CCG)6	MK10616	CGTCACTCGTCAGTCGTCTC	59.603	GCTGCTTCCAGAACTCCATC	59.957	12	306	295
TR67911_c0_g1_i1|1:522|33:42	(CG)5	MK10617	AAAAGGTTAGGTTAGGGACGAA	58.27	TGTTTCCCTCTTGTCCTTGG	60.081	10	133	124
TR67911_c0_g1_i1|1:522|348:357	(GA)5	MK10618	CCAAGGACAAGAGGGAAACA	60.081	GAGATTGCGCTACATGCTGA	60.127	114	475	362
TR67915_c0_g1_i1|1:336|67:81	(CCG)5	MK10619	TGCGAGAGACACACACAACA	60.07	CTCTCGGATTCAGCCTTGTC	59.95	1	177	177
TR6526_c0_g1_i1|1:332|269:288	(GT)10	MK1062	GAATCTTGGCCCATCTTTGA	60.014	TTCTTGTCGAGATGCACACAC	59.896	20	310	291
TR67915_c0_g1_i1|1:336|227:241	(CAG)5	MK10620	TGCGAGAGACACACACAACA	60.07	ACAACGAGCACCTCTCACG	60.038	1	261	261
TR67937_c0_g2_i1|1:672|234:248	(GCC)5	MK10621	CTACCATTACCACGCTGCAC	59.224	TCTTGACAGTGGGACATCCA	60.088	135	454	320
TR67937_c0_g2_i3|1:673|234:248	(GCC)5	MK10621	CTACCATTACCACGCTGCAC	59.224	TCTTGACAGTGGGACATCCA	60.088	135	454	320
TR67941_c0_g1_i1|1:309|30:49	(GCGT)5	MK10622	GACAAATTCGTGCTTGATGG	59.127	CATATGGTCCACAGCACTCG	60.136	10	204	195
TR67944_c0_g1_i1|1:512|415:432	(CAA)6	MK10623	GACTCGGTCCTTGCTGTCTC	59.993	GTTTTCATTGTTGGGGTTGC	60.214	142	459	318
TR67952_c4_g2_i1|254:663|454:463	(CG)5	MK10624	GGGTGATCTCCTGCATGACT	60.08	GTTGATGGTGAGGAGGGCTA	60.073	78	238	161
TR67952_c4_g3_i1|1:1431|852:866	(GCC)5	MK10625	GCGCGTTTATATCCCTCCTA	59.193	CCACGACGTACTCCAACCTT	60.028	754	988	235
TR67952_c4_g3_i2|1:1222|852:866	(GCC)5	MK10625	GCGCGTTTATATCCCTCCTA	59.193	CCACGACGTACTCCAACCTT	60.028	754	988	235
TR67952_c5_g2_i3|1:1418|585:600	(TA)8	MK10626	TTTGCTTGCCATTGAGATTG	59.809	GGCACAAATTCCTCCTCGTA	60.074	508	854	347
TR67952_c5_g2_i5|1:1154|585:600	(TA)8	MK10626	TTTGCTTGCCATTGAGATTG	59.809	GGCACAAATTCCTCCTCGTA	60.074	508	854	347
TR67960_c0_g1_i1|1:213|65:80	(AC)8	MK10627	TTGCGTTCGACTAGGAATGA	59.42	GGGGAAACACGAAACATCAC	60.218	0	162	163
TR67964_c0_g1_i1|1:1092|49:66	(AGG)5	MK10628	CAGCAACAACAGCAACAACA	59.504	GCTGCATTGCTTGAGTGGT	60.008	15	240	226
TR67964_c0_g1_i1|1:1092|731:745	(CAA)9	MK10629	TTTTGCCAGCTCAACAAGTG	60.027	CAACTGGTGCTCATCTTGGA	59.831	584	857	274
TR67964_c0_g1_i2|1:1045|684:698	(AGG)5	MK10629	TTTTGCCAGCTCAACAAGTG	60.027	CAACTGGTGCTCATCTTGGA	59.831	537	810	274
TR6537_c2_g1_i1|1:1634|239:253	(GCG)5	MK1063	GAAACCAATTTCAGCGCTTC	59.829	AAAACAGTGGGGACAAACCA	60.246	207	485	279
TR6537_c2_g3_i1|1:1479|239:253	(GCG)5	MK1063	GAAACCAATTTCAGCGCTTC	59.829	AAAACAGTGGGGACAAACCA	60.246	207	485	279
TR6537_c2_g4_i1|1:1429|239:253	(CCG)5	MK1063	GAAACCAATTTCAGCGCTTC	59.829	AAAACAGTGGGGACAAACCA	60.246	207	485	279
TR67964_c0_g1_i1|1:1092|1018:1044	(CAG)6	MK10630	ACCAGTTGCAAAGGCTGAGT	59.914	CTCGCGTGATCTCGTTGTT	60	850	1074	225
TR67964_c0_g1_i2|1:1045|971:997	(CAA)9	MK10630	ACCAGTTGCAAAGGCTGAGT	59.914	CTCGCGTGATCTCGTTGTT	60	803	1027	225
TR67968_c0_g1_i1|1:607|551:562	(CA)6	MK10631	ACTTGTTGCACGACTTGCTG	60.096	CACTGAACAAGCCACAGAGC	59.622	450	588	139
TR67993_c0_g1_i1|1:1920|294:303	(CG)5	MK10632	CAGAACCGACAGAGGGAGAG	59.978	ATGAGGCCGTCAAAGTCAAT	59.556	121	377	257
TR67993_c0_g1_i1|1:1920|520:537	(CGG)8	MK10633	TGTGTTCACACTTGGCTGGT	60.203	GCGGATGAAGGTGTGGAG	60.205	298	674	377
TR67993_c0_g1_i1|1:1920|1113:1122	(GT)5	MK10634	TACAGCGAGATGCTCAAGGA	59.697	CCAGGCTCTGGTACACCTTC	59.721	1065	1191	127
TR67993_c0_g1_i1|1:1920|1803:1826	(AGC)6	MK10635	CCACACCTACGACCCCATC	61.213	AGGAAGCACGACTTGAGGTG	60.444	1571	1897	327
TR68000_c0_g1_i5|258:679|458:479	(CT)11	MK10636	ATGCAGGTCGTTGCTCTTTT	59.882	GTCGACAGGCATTGGTCTTT	60.119	127	392	266
TR68000_c0_g1_i6|258:679|458:479	(CT)11	MK10636	ATGCAGGTCGTTGCTCTTTT	59.882	GTCGACAGGCATTGGTCTTT	60.119	127	392	266
TR68000_c0_g1_i7|258:679|458:479	(CT)11	MK10636	ATGCAGGTCGTTGCTCTTTT	59.882	GTCGACAGGCATTGGTCTTT	60.119	127	392	266
TR68003_c0_g1_i1|1:482|115:124	(AC)5	MK10637	CGATGTGGCACTGTATTTGG	59.988	TAATCGATATGGGCGTCCTC	59.885	94	423	330
TR68009_c0_g1_i1|1:1542|1400:1425	(TC)13	MK10638	GTGGAGGCACTGAAGAGAGG	59.986	CCCAATGAACCCATAACACA	59.097	1317	1481	165
TR68009_c0_g1_i2|1:1870|1728:1753	(TC)13	MK10638	GTGGAGGCACTGAAGAGAGG	59.986	CCCAATGAACCCATAACACA	59.097	1645	1809	165
TR68010_c0_g1_i1|1:378|44:61	(TG)5	MK10639	CGGCTACAACAGCAACAACT	59	GCGTCGGCTACAAACTCAAT	60.278	23	258	236
TR6537_c2_g2_i1|1:1477|144:155	(CCG)5	MK1064	ACACTGTGATTGCGGATCAA	60.12	GCGGATGGACCGATTAACTA	59.923	48	351	304
TR6537_c2_g2_i2|1:1538|144:155	(AT)6	MK1064	ACACTGTGATTGCGGATCAA	60.12	GCGGATGGACCGATTAACTA	59.923	48	351	304
TR68010_c0_g1_i1|1:378|294:317	(ACA)6	MK10640	GTCCCACTTCCTGGACTCTG	59.682	AATTTTAGCCGCCATCGTCT	60.949	155	339	185
TR68010_c0_g2_i1|1:341|257:280	(ACA)8	MK10640	GTCCCACTTCCTGGACTCTG	59.682	AATTTTAGCCGCCATCGTCT	60.949	118	302	185
TR68012_c0_g1_i1|1:1137|238:249	(TA)6	MK10641	GGCGAATGTGTTTGGGTACT	59.859	ACTGCACTCGTGTGGACATC	59.744	179	529	351
TR68012_c0_g1_i2|1:1058|238:249	(TA)6	MK10641	GGCGAATGTGTTTGGGTACT	59.859	ACTGCACTCGTGTGGACATC	59.744	179	529	351
TR68012_c0_g3_i1|1:1861|238:249	(TA)6	MK10641	GGCGAATGTGTTTGGGTACT	59.859	ACTGCACTCGTGTGGACATC	59.744	179	529	351
TR68028_c6_g1_i2|1:1707|1326:1345	(TGAA)5	MK10642	CTGGAGGAGGTTTTCCATGA	60.042	GAAGGATGAACAACCCAGGA	59.903	1073	1434	362
TR68028_c7_g1_i1|1:278|66:80	(TCG)5	MK10643	CTCTCCGGTCCAATCAAATC	59.483	GTACTTGCCGGCCTTGAG	59.394	17	224	208
TR68029_c0_g1_i1|1:860|732:752	(TTC)7	MK10644	CAAGCACAAGCCAATGCTAA	60.014	GAACAAACCAACAAGCGTGA	59.74	426	781	356
TR68029_c0_g2_i1|1:860|732:752	(TTC)7	MK10644	CAAGCACAAGCCAATGCTAA	60.014	GAACAAACCAACAAGCGTGA	59.74	426	781	356
TR68048_c1_g1_i1|1:1444|920:934	(GAC)5	MK10645	CGACTACCAGCAGCAAGACA	60.199	GAACTCGCCCATCTCGAC	59.296	768	1009	242
TR68057_c0_g1_i1|1:249|56:70	(TG)6	MK10646	TGGCGTTGTTGTTCAACTCT	59.339	CACGCACACACACACAAGAC	59.818	7	184	178
TR68057_c0_g1_i1|1:249|170:181	(GTT)5	MK10647	TGGCGTTGTTGTTCAACTCT	59.339	CTCAAATTCAGCAAGCAGCA	60.28	7	222	216
TR68063_c0_g2_i1|1:214|107:121	(CGC)5	MK10648	CGCGAGAACGAAGAAGAAAG	60.262	GGCTGAGGACGGTGTTGAC	61.728	75	195	121
TR68063_c0_g4_i1|1:214|107:121	(CGC)5	MK10648	CGCGAGAACGAAGAAGAAAG	60.262	GGCTGAGGACGGTGTTGAC	61.728	75	195	121
TR68073_c0_g1_i1|1:472|399:408	(AG)5	MK10649	GGGAGGTTGAGTCGATGTTG	60.51	CCTCTCCCTCTCTCTCCCTCT	60.469	111	430	320
TR6537_c2_g2_i1|1:1477|1295:1309	(AT)6	MK1065	TTCTCGATCCGCTTGATCTC	60.448	CGTCATCGTTTTCCTCCTTC	59.67	1212	1433	222
TR68074_c0_g1_i1|1:315|194:203	(GT)5	MK10650	CCGCTATGATCGGTTCTCTC	59.797	CTGTGGAGCTGAGGATGGTT	60.261	163	296	134
TR68079_c0_g2_i1|1:1525|260:274	(GGC)5	MK10651	CCGTAGCTGAATCCCGAATA	60.053	CGGTGTGCTGGTTACTGGTT	61.005	207	567	361
TR68089_c0_g1_i1|1:313|195:204	(AG)5	MK10652	CATTGCGAACGCCATAGATA	59.685	GGTTGCCTTCTTAACTGTTTTCC	60.376	91	234	144
TR68099_c1_g1_i1|1:324|48:71	(TG)12	MK10653	TGCACGTTTGTGTTTGTGAG	59.346	AGCAACAACACCAGCAACAG	59.946	25	257	233
TR68099_c1_g2_i1|1:330|48:77	(TG)15	MK10653	TGCACGTTTGTGTTTGTGAG	59.346	AGCAACAACACCAGCAACAG	59.946	25	263	239
TR68099_c1_g3_i1|1:328|48:75	(TG)14	MK10653	TGCACGTTTGTGTTTGTGAG	59.346	AGCAACAACACCAGCAACAG	59.946	25	261	237
TR68099_c1_g5_i1|1:332|48:79	(TG)16	MK10653	TGCACGTTTGTGTTTGTGAG	59.346	AGCAACAACACCAGCAACAG	59.946	25	265	241
TR68107_c0_g1_i1|1:390|63:82	(TTTC)5	MK10654	ACATGGTTTCAGCCTCTTGA	58.287	TGCCCAATGAGAGTTTGATG	59.648	0	240	241
TR68116_c0_g1_i1|1:241|61:78	(TG)10	MK10655	CGGAGAGGGGAGCTTTTAAC	60.2	TTGGTTTTGCTCTTGTGCAG	60.027	12	154	143
TR68116_c0_g1_i1|1:241|168:187	(GAC)6	MK10656	AACGGAGAGGGGAGCTTTTA	60.2	CTCTTGGCGTCAACCACTC	59.404	10	207	198
TR68116_c0_g2_i1|1:235|162:181	(TG)10	MK10656	AACGGAGAGGGGAGCTTTTA	60.2	CTCTTGGCGTCAACCACTC	59.404	10	201	192
TR68120_c0_g1_i1|1:1458|970:984	(GCT)5	MK10657	TCCGTCATGAGGTCCAGAGT	60.678	GAGATTGCCTTCTTGGAGGA	59.361	793	1046	254
TR68120_c0_g2_i1|1:1211|723:737	(GCT)5	MK10657	TCCGTCATGAGGTCCAGAGT	60.678	GAGATTGCCTTCTTGGAGGA	59.361	546	799	254
TR68141_c2_g2_i3|1:1517|1022:1036	(CGA)5	MK10658	GTACGAGTCGGCGTTCTACC	59.763	AACGGCTCGCAGAAGATGT	60.961	850	1197	348
TR68141_c2_g2_i4|1:1476|981:995	(CGA)5	MK10658	GTACGAGTCGGCGTTCTACC	59.763	AACGGCTCGCAGAAGATGT	60.961	809	1156	348
TR68143_c0_g1_i1|1:634|104:127	(TCT)8	MK10659	AGGGTGCTGGTGAAAGTCAT	59.579	AGCGATCAAGTTGGTTCCAG	60.255	6	194	189
TR68143_c0_g3_i1|1:565|104:127	(TCT)8	MK10659	AGGGTGCTGGTGAAAGTCAT	59.579	AGCGATCAAGTTGGTTCCAG	60.255	6	194	189
TR6537_c3_g2_i1|1:488|275:284	(TA)5	MK1066	TGGACCGCTCAGAAGAAGAT	59.95	CTTTCCCTGCGTCACTAAGC	60.015	101	418	318
TR68143_c0_g2_i1|1:730|104:127	(TCT)8	MK10660	AGGGTGCTGGTGAAAGTCAT	59.579	CACCCACCTCTTTGTCGATT	59.966	6	378	373
TR68172_c0_g1_i1|2809:3218|3009:3018	(GA)5	MK10661	TACTGCCTCCTCGCCATTAC	60.235	TCTAGCTGCTCTTCCCGTTC	59.717	155	335	181
TR68172_c0_g1_i2|2756:3165|2956:2965	(GA)5	MK10661	TACTGCCTCCTCGCCATTAC	60.235	TCTAGCTGCTCTTCCCGTTC	59.717	155	335	181
TR68172_c0_g1_i2|2562:2976|2762:2776	(CTG)5	MK10662	AGGACCCCGATCTTCACC	59.853	GTAATGGCGAGGAGGCAGTA	60.235	18	368	351
TR68175_c1_g1_i1|1:521|396:410	(AGG)5	MK10663	GAGCTCGTCAGAGGAAGGAG	59.279	GTCGGTCCTACCCTGGATCT	60.336	308	433	126
TR68185_c0_g1_i1|1:693|489:498	(GT)5	MK10664	TGAACATCTTGCCGACTTTG	59.84	GTGTGCGTGTGTGTGTTCAG	59.818	430	613	184
TR68185_c0_g1_i1|1:693|599:608	(AC)5	MK10665	TGAACATCTTGCCGACTTTG	59.84	GGACCAACACAATCATCTCG	58.933	430	667	238
TR68185_c0_g1_i1|1:693|626:637	(CA)6	MK10665	TGAACATCTTGCCGACTTTG	59.84	GGACCAACACAATCATCTCG	58.933	430	667	238
TR68194_c0_g1_i1|1:1726|228:242	(CAT)5	MK10666	TACAGCAATCGACCTTCACG	59.864	ACATCGGTTGGCGATTAGAC	59.962	20	389	370
TR68199_c0_g1_i1|2501:2813|2701:2724	(CTG)8	MK10667	CCAAACGAAGGCATACCACT	59.993	CCACCATACTGTGTGCAAGC	60.183	98	301	204
TR68199_c0_g1_i3|2552:2876|2752:2787	(CTG)12	MK10667	CCAAACGAAGGCATACCACT	59.993	CCACCATACTGTGTGCAAGC	60.183	98	313	216
TR68199_c0_g1_i5|2468:2792|2668:2703	(CTG)12	MK10667	CCAAACGAAGGCATACCACT	59.993	CCACCATACTGTGTGCAAGC	60.183	98	313	216
TR68199_c0_g1_i6|4298:4622|4498:4533	(CTG)12	MK10667	CCAAACGAAGGCATACCACT	59.993	CCACCATACTGTGTGCAAGC	60.183	98	313	216
TR68199_c0_g1_i7|2417:2729|2617:2640	(CTG)8	MK10667	CCAAACGAAGGCATACCACT	59.993	CCACCATACTGTGTGCAAGC	60.183	98	301	204
TR68199_c1_g1_i1|1:280|78:92	(CTG)5	MK10668	GCTCGACAAGCTGAGGGTA	59.128	ACACAAAACAGCAGCAGCAC	60.104	58	193	136
TR68211_c0_g1_i1|1:872|61:80	(GA)10	MK10669	TCCCTTTCGATTTCCAGCTA	59.778	GAGGTCCAGAGCCTCATTTG	59.803	13	284	272
TR6563_c0_g1_i1|1:409|99:119	(GCT)7	MK1067	TCTACCGTGACGAAGAACCTG	60.297	TGTCCCCAACATCACAAAGA	59.935	1	306	306
TR68238_c0_g1_i1|1:763|340:354	(GGC)5	MK10670	AGGAGCAGGATGGGTTCTTT	60.074	GGAGTTGCGCTTGATGAACT	60.406	123	494	372
TR68238_c0_g1_i1|1:763|594:608	(GAA)5	MK10671	TTCGAGGCACCGTCTACTCT	60.012	ACATCTTTAGGCTCCGTTGG	59.195	546	672	127
TR68243_c0_g1_i1|1:521|218:232	(TCA)5	MK10672	CAGAAGCTCCTCTGCTCCAT	59.703	GGCTGCTCAAATTCTGAAGG	59.955	168	486	319
TR68244_c0_g1_i1|1:334|108:117	(AG)5	MK10673	AAGGCTAGAGAGGATGCATAGAAA	59.912	TGGTGATCGATTTGGAAACA	59.9	74	294	221
TR68249_c0_g1_i1|1:602|183:192	(TC)5	MK10674	GGGTCTGTCTGGAAATGGAA	59.903	GGAGAGGAGACCACTGACCA	60.243	156	550	395
TR68275_c0_g1_i1|1:801|58:72	(CCG)5	MK10675	ACCACCACTTCCACACTTCA	58.992	TACCAGTGCGCAGAGACATC	60.016	2	176	175
TR68275_c0_g2_i1|1:801|58:72	(CCG)5	MK10675	ACCACCACTTCCACACTTCA	58.992	TACCAGTGCGCAGAGACATC	60.016	2	176	175
TR68275_c2_g1_i1|1:1645|523:540	(GCG)6	MK10676	CCGAGAAGAAGCTGCTCAAG	60.41	TGTAGCCTCCAGCCTTGTCT	60.012	477	780	304
TR68275_c2_g1_i2|1:1707|523:540	(GCG)6	MK10676	CCGAGAAGAAGCTGCTCAAG	60.41	TGTAGCCTCCAGCCTTGTCT	60.012	477	780	304
TR68275_c2_g1_i3|1:1868|523:540	(GCG)6	MK10676	CCGAGAAGAAGCTGCTCAAG	60.41	TGTAGCCTCCAGCCTTGTCT	60.012	477	780	304
TR68275_c2_g3_i1|1:1274|485:494	(GC)5	MK10677	GAGATGGAGAAGGCCAAGTG	59.803	ATCTTGAGCTCGTCGGAGAA	60.096	386	615	230
TR68275_c2_g3_i3|1:1721|485:494	(GC)5	MK10677	GAGATGGAGAAGGCCAAGTG	59.803	ATCTTGAGCTCGTCGGAGAA	60.096	386	615	230
TR68278_c0_g1_i1|1:278|220:234	(CGA)5	MK10678	CACAAAAGTCTCAGTCGCAGTT	59.585	CGCCGTACATGATCGTCAG	61.273	3	263	261
TR68281_c0_g1_i1|1:1463|131:140	(TA)5	MK10679	CCGCCGCTTGTTTCTAGTAT	59.384	TGTGTATGGAGCGAATGGAA	60.073	75	446	372
TR6564_c0_g1_i1|1:1034|954:963	(AC)5	MK1068	ATGATCAGCACCACCATCAA	59.925	TCACACTTAGCCAAGGACAAT	57.344	641	1033	393
TR6564_c0_g1_i1|1:1034|979:998	(TACA)5	MK1068	ATGATCAGCACCACCATCAA	59.925	TCACACTTAGCCAAGGACAAT	57.344	641	1033	393
TR68281_c0_g1_i1|1:1463|998:1007	(CT)5	MK10680	CAGAACCCTCCAAAGTCCAA	60.081	TGTCGTCCATGTAACCGAAA	59.964	876	1267	392
TR68286_c0_g2_i2|1:1594|982:999	(CGG)6	MK10681	GAGCAAGAAAGGAAACAGAGGA	59.998	TCTTCCCAGTGAACGAGGAG	60.377	950	1332	383
TR68288_c0_g1_i1|1:340|70:79	(AT)5	MK10682	TGACTGCAGGTATAAGAAGAGAAAG	58.374	GGCCACATCGAGAGACAATC	60.633	16	189	174
TR68309_c0_g1_i1|1:787|522:531	(CG)5	MK10683	CGTTGTGCTAGTGTGCTGGT	59.97	CGTGTGTGTGTGTGTGTGGT	59.998	447	737	291
TR68309_c0_g1_i1|1:787|721:736	(CA)8	MK10684	CGTTGTGCTAGTGTGCTGGT	59.97	AAGAGTTTTGCGTGCGTGT	59.505	447	765	319
TR68310_c0_g1_i1|1:1324|95:118	(TTG)6	MK10685	TGATGGTGGTGGTAATGGTG	60.088	CAGGCTTTGTGTGCCTATCA	59.864	71	229	159
TR68310_c0_g1_i1|1:1324|1256:1273	(GTT)8	MK10686	AGCGATGTTTTGCTCGAACT	60.022	GGCACCAACAAGCGTTTC	60.249	1010	1309	300
TR68310_c1_g1_i1|1:241|51:65	(AAC)6	MK10687	GAGCGCCAACTCAAGCAG	60.863	TGTTCAAGCTCTCCGTTCCT	59.989	29	171	143
TR68315_c0_g1_i1|1:370|52:72	(AGC)7	MK10688	AAGCAAGTAGGTCGAAAATGG	58.39	CGTGCATGTTCTTGTTGGAG	60.301	13	363	351
TR68315_c0_g3_i1|1:846|52:72	(AGC)7	MK10689	AAGCAAGTAGGTCGAAAATGG	58.39	GGCACCAACTCAAACTCCAC	60.555	13	163	151
TR6575_c0_g1_i1|1:346|128:139	(GT)6	MK1069	CGTTGGGTTAGGTCCACATC	60.232	ACCATGCAAGGAAAGTCACC	59.973	28	336	309
TR68315_c0_g3_i1|1:846|711:728	(CGC)6	MK10690	GACAACCTCAAGGCCAAGAT	59.141	GATGGTGGATGCAAGAATGA	59.456	534	796	263
TR68331_c0_g1_i1|889:1303|1089:1103	(TGT)5	MK10691	ACTCGAAGTCAGGCAATCGT	59.874	CAGCGCTTCCTGGTTATCTC	59.978	105	298	194
TR68331_c0_g1_i3|889:1306|1089:1106	(TGT)5	MK10691	ACTCGAAGTCAGGCAATCGT	59.874	CAGCGCTTCCTGGTTATCTC	59.978	105	301	197
TR68331_c0_g1_i1|1607:2021|1807:1821	(TGT)5	MK10692	GCAAGAAGCCTTGGTACTGG	59.875	GACATCACTTTGCCCCTGTT	59.973	23	371	349
TR68331_c0_g1_i3|1610:2024|1810:1824	(TGT)6	MK10692	GCAAGAAGCCTTGGTACTGG	59.875	GACATCACTTTGCCCCTGTT	59.973	23	371	349
TR68346_c0_g2_i1|1137:1546|1337:1346	(GT)5	MK10693	CAAGCGTGCTGTGGTAGTGT	59.97	CCAACAATGAACGAATGTGG	59.816	169	296	128
TR68346_c0_g2_i1|1307:1721|1507:1521	(ATT)5	MK10694	CCACATTCGTTCATTGTTGG	59.816	CGGACTTGCCTCTTCTTGAG	60.126	107	324	218
TR68361_c0_g1_i1|1:897|801:815	(AGC)5	MK10695	GCGCCATTACTCAAGAGGAG	59.978	GTTGGCTGCTGTTGTTGCT	60.048	674	845	172
TR68368_c0_g1_i1|1:679|622:639	(GTT)6	MK10696	CGATAGCTAATGCCGTCGAT	60.217	AGCGAGCTTGCGATCAAA	60.801	337	669	333
TR68370_c0_g2_i1|1:1121|448:462	(TCA)5	MK10697	AAACCGATAACAAGCCAACG	59.996	TGAGGATGATGATGGTGTGG	60.339	180	485	306
TR68370_c0_g2_i2|1:1212|448:462	(TCA)5	MK10697	AAACCGATAACAAGCCAACG	59.996	TGAGGATGATGATGGTGTGG	60.339	180	485	306
TR68377_c0_g1_i1|1:1867|132:146	(CGG)6	MK10698	GCCACCGCACATAGGTTTAG	60.523	AGCGTCTGCGACTCTAGCTC	60.066	61	201	141
TR68377_c0_g1_i1|1:1867|95:112	(GGC)5	MK10698	GCCACCGCACATAGGTTTAG	60.523	AGCGTCTGCGACTCTAGCTC	60.066	61	201	141
TR68377_c0_g1_i2|1:1885|132:146	(CGG)6	MK10698	GCCACCGCACATAGGTTTAG	60.523	AGCGTCTGCGACTCTAGCTC	60.066	61	219	159
TR68377_c0_g1_i2|1:1885|95:112	(GGC)5	MK10698	GCCACCGCACATAGGTTTAG	60.523	AGCGTCTGCGACTCTAGCTC	60.066	61	219	159
TR68388_c0_g1_i1|1:474|175:184	(GC)5	MK10699	TGCAGTGTGGGATGTTGAAT	59.967	GTTTCCTCCGATCCCTCTTC	60.015	20	325	306
TR805_c13_g1_i1|1:1381|1056:1070	(TCG)5	MK107	CCCTCCTGTAGTCCCCTTTC	59.928	CTCGAGACCATCCAGTCGTT	60.261	720	1110	391
TR6579_c0_g1_i1|1:998|932:951	(CT)10	MK1070	TTTATGATGGGAGGGAGCAG	60.029	GTGTGTGTGTGTGTGTGTGTGT	58.828	658	973	316
TR68403_c0_g1_i1|1:506|347:364	(CCG)6	MK10700	TAACCCCATCTGCTGGTCTC	60.073	CCACGTACACCGAGAAGCAC	61.712	92	414	323
TR68403_c0_g1_i1|1:506|369:386	(GTC)6	MK10700	TAACCCCATCTGCTGGTCTC	60.073	CCACGTACACCGAGAAGCAC	61.712	92	414	323
TR68403_c0_g2_i1|1:463|106:123	(CCG)6	MK10701	AGCAAGGTCGGGAGGAAG	60.34	GCAGGGTTCTTGAGATCAGC	59.957	13	275	263
TR68403_c0_g2_i1|1:463|84:101	(GTC)6	MK10701	AGCAAGGTCGGGAGGAAG	60.34	GCAGGGTTCTTGAGATCAGC	59.957	13	275	263
TR68403_c0_g2_i1|1:463|304:321	(GTC)6	MK10702	AGAGCGGGCTGATCTCAAG	60.65	CCACGTACACCGAGAAGCAC	61.712	249	371	123
TR68403_c0_g2_i1|1:463|326:343	(CCG)6	MK10702	AGAGCGGGCTGATCTCAAG	60.65	CCACGTACACCGAGAAGCAC	61.712	249	371	123
TR68404_c0_g1_i1|1:602|42:65	(ATG)5	MK10703	GGATGCGCCTGGATACTCT	60.196	AATCAACACCAGCACCATCA	59.967	11	282	272
TR68404_c0_g1_i1|1:602|407:421	(TGC)8	MK10704	CTCGAGACTGCTCCACCACT	60.608	ACCTTAACCAGCACCACCAC	59.891	167	464	298
TR68404_c0_g1_i1|1:602|520:534	(GCG)5	MK10705	GATGGTGCTGGTGTTGATTG	59.967	AATGGCTTCGTCTGTGTTGTC	60.171	264	580	317
TR68406_c0_g3_i1|1:1073|136:145	(GC)5	MK10706	ACTGATCGGCGCTTCTTCT	60.111	CGGTGCTAGTGGCTGTGATA	59.888	68	460	393
TR68409_c0_g5_i1|1:237|107:121	(CGC)5	MK10707	TGGCGAGCTTTCTTTCTTTC	59.708	CTCAGCTGTGCTCGATGCT	60.466	13	202	190
TR68409_c0_g5_i1|1:237|64:78	(CCT)5	MK10707	TGGCGAGCTTTCTTTCTTTC	59.708	CTCAGCTGTGCTCGATGCT	60.466	13	202	190
TR68409_c0_g8_i1|1:239|107:121	(CGC)5	MK10707	TGGCGAGCTTTCTTTCTTTC	59.708	CTCAGCTGTGCTCGATGCT	60.466	13	202	190
TR68409_c0_g8_i1|1:239|64:78	(CCT)5	MK10707	TGGCGAGCTTTCTTTCTTTC	59.708	CTCAGCTGTGCTCGATGCT	60.466	13	202	190
TR68413_c0_g1_i1|1:497|222:236	(GAC)5	MK10708	GGGTCCCATCTTCTCTCTCC	60.012	GGAGCTCTGCCTCGTTTCTA	59.717	41	305	265
TR68413_c0_g2_i1|1:869|222:236	(GAC)5	MK10708	GGGTCCCATCTTCTCTCTCC	60.012	GGAGCTCTGCCTCGTTTCTA	59.717	41	305	265
TR68413_c0_g2_i1|1:869|794:803	(CT)5	MK10709	GTCGGATGAAACGAAGGAAG	59.67	CATGCACGTTAAATGAGATGC	59.2	724	859	136
TR6582_c0_g1_i1|1:240|183:192	(GC)5	MK1071	CATTGGAACCAGCTTGGAG	59.226	GGGACAGTGGAAGTGCAA	58.076	101	233	133
TR68461_c0_g1_i1|1:217|96:105	(TA)5	MK10710	TGCATGAAAAGGGACAATCA	60.049	AAGCGCTAAAACGTTGGCTA	60.041	24	180	157
TR68472_c0_g1_i1|1:271|51:64	(CA)7	MK10711	AAGCGAATGAATCTCGAACG	60.352	AGAGTAAAGCGCCCTGTTTG	59.517	30	259	230
TR68491_c0_g1_i1|1:355|97:106	(CT)5	MK10712	CCAGATCGCTTCTTCGTTTC	59.955	CAAAGCTCGCAGACAGACAG	59.922	3	165	163
TR68499_c0_g1_i1|1812:2080|2012:2031	(AC)10	MK10713	CCCAGGTGGACTATGATTGC	60.34	AATGCAGAGTTTCGAGTGCAT	59.896	103	259	157
TR68506_c0_g1_i1|1:349|272:295	(GA)12	MK10714	CGCGATTTCAGAGGAAGAAC	59.955	CCAACAGAGCGAGAGAATCC	59.95	181	331	151
TR68506_c0_g1_i2|1:350|272:295	(GA)12	MK10715	ATCTCGCGATTTCAGAGGAA	59.917	TCCATCCTTCTCCAGTCGAT	59.612	177	325	149
TR68507_c0_g1_i1|1:209|75:84	(AG)5	MK10716	GGCGACTATGGCTAAGGAAG	58.952	CACCAAAATCCACAATTAGAGC	58.629	16	140	125
TR68508_c0_g2_i1|1:627|371:380	(GC)5	MK10717	AGAGTGTGGCGACGTTCTG	60.038	CTCTCCCTCACGCTCCTCTT	61.061	211	571	361
TR68527_c0_g1_i1|1:299|89:103	(TTA)5	MK10718	TGTTGTGTTTGGTCGCAACT	60.199	ATCAAATCGAACCGAAATGC	59.907	6	139	134
TR68534_c0_g1_i1|1:468|385:402	(TGA)6	MK10719	ACTCTTGGCCGACACTTGTT	59.769	ATGGGAACGACTAGCACCAC	59.997	294	437	144
TR6582_c0_g2_i3|1:391|182:191	(GC)5	MK1072	GAAAGTGCTGCAGGAAAACC	59.859	GTAAGCAAGCTGCCACAACA	60.058	11	375	365
TR68534_c0_g1_i1|1:468|404:424	(GTG)7	MK10720	ACTCTTGGCCGACACTTGTT	59.769	TTGCCAAAGACAAGATTCCA	59.247	294	466	173
TR68535_c0_g1_i1|1:707|399:408	(TA)5	MK10721	GAACCGAAGTTGCAGAAAGC	60	TGTTGTCTTCGTTGCTCACC	59.88	231	499	269
TR68569_c0_g1_i1|1:1075|366:375	(AG)5	MK10722	ATGAAGATGGCAAGCCAAAG	60.214	TCTCCAACCGAACAATCACA	60.088	286	468	183
TR68574_c0_g1_i2|1:1557|64:78	(CGG)5	MK10723	AGATTGGATCGTGCCTCTTG	60.218	CTCCTTGAAGCGGATGATGT	60.218	30	381	352
TR68588_c0_g1_i1|1:1987|1341:1350	(CG)5	MK10724	GGTGATGTGGTCGATGACTG	59.962	CCGACGCTTTCTACTTCCAC	59.875	1202	1593	392
TR68588_c0_g2_i1|1:1988|1341:1350	(CG)5	MK10724	GGTGATGTGGTCGATGACTG	59.962	CCGACGCTTTCTACTTCCAC	59.875	1202	1593	392
TR68588_c0_g1_i1|1:1987|1899:1908	(AG)5	MK10725	AGGCCGTGGAAGTAGAAAGC	60.763	CGCCATCACTCCCAATTCT	61.021	1569	1928	360
TR68588_c0_g2_i1|1:1988|1899:1908	(AG)5	MK10726	AGGCCGTGGAAGTAGAAAGC	60.763	AGACGCGCACACTCTCTCTC	60.916	1569	1948	380
TR68596_c0_g1_i1|1:323|250:267	(GAG)6	MK10727	AGGGCAGGGCGTTTTACTAT	59.987	ACAGTTCGGTGAAGCAACCT	59.769	144	307	164
TR68609_c0_g1_i1|1:321|112:121	(TG)5	MK10728	TCCTCCTCCTTGGCTACCTT	60.204	ACCCAGAAACCAGTCACCAA	60.399	89	283	195
TR68609_c0_g1_i1|52:466|252:266	(TC)7	MK10729	AAGTGTCTTCCCTGCTCCAA	59.844	TGTTCAAACGGACTCTGCTG	60.025	112	389	278
TR6582_c1_g1_i1|1:245|75:89	(CGC)5	MK1073	CTGCCGATAATGGGGATCT	59.862	CGTGCTGATCCATCACTCTG	60.426	25	207	183
TR68609_c0_g1_i1|812:1225|1012:1025	(AGC)6	MK10730	TCCTTCCCAACCTATTCGTG	59.926	TTTTGTTTGGTGGTGTGCAT	59.864	13	260	248
TR68609_c0_g1_i1|1066:1483|1266:1283	(GCT)5	MK10731	AGTCACTGAGCCCCAAAGAA	59.844	TTGAGGCTGACGACAACAAG	60.025	111	251	141
TR68612_c0_g1_i1|1:229|65:84	(GA)10	MK10732	GGGACACAGATTTGCTGGAT	59.934	CTTCGAACTAGCCCGAGGAC	61.275	31	228	198
TR68636_c0_g1_i1|1:859|120:135	(AC)8	MK10733	GTGTTTCCATTGCGGCTAAC	60.511	TGGTTGTTGTTGCACTTGGT	60.049	38	418	381
TR68636_c0_g1_i2|1:872|120:135	(AC)8	MK10733	GTGTTTCCATTGCGGCTAAC	60.511	TGGTTGTTGTTGCACTTGGT	60.049	38	431	394
TR68636_c0_g1_i1|1:859|296:311	(CA)8	MK10734	CCTTAAAAGCCGCTGACTTG	60.011	TGGTTGTTGTTGCACTTGGT	60.049	195	418	224
TR68636_c0_g1_i2|1:872|296:311	(CA)8	MK10734	CCTTAAAAGCCGCTGACTTG	60.011	TGGTTGTTGTTGCACTTGGT	60.049	195	431	237
TR68636_c0_g2_i1|1:1820|73:93	(TGC)7	MK10735	CGGCCCAGAAATGAGTAATAA	59.088	GCTTCTAAGCGAGGCACATC	60.125	14	190	177
TR68659_c0_g1_i1|1:312|236:249	(GA)7	MK10736	CAGCTCGGTGCTTTACTTCC	60.015	TCTCATCAATTCCCACAACG	59.496	150	284	135
TR68696_c0_g1_i1|1:315|73:82	(GA)5	MK10737	ACTGTATGCCTCCCCATTTG	59.813	GCACAACTTTGCATTCTGGA	59.847	29	312	284
TR68703_c0_g1_i1|1:492|414:428	(GAG)5	MK10738	CCCCACTCTCTCTCCTCTCC	60.336	AACCAGTCCACTGACGGAAC	60.009	94	480	387
TR68713_c0_g1_i1|1:750|86:99	(TCG)8	MK10739	ATCACAAGGGCCAACGATAA	60.331	CAGTGTTGCTTTCGTCCTCA	60.025	34	324	291
TR6595_c0_g1_i1|1:228|166:175	(AG)5	MK1074	CGGTAGAATCCGCCCTAGAT	60.431	TGAAACCAAACCAACCACAG	59.435	80	202	123
TR68713_c0_g1_i1|1:750|682:705	(TA)7	MK10740	GCGACAAGACAGATGAGCAA	60.144	ACGATGATGATGATGGATGG	59.121	406	746	341
TR68722_c0_g1_i1|1:1427|237:246	(TC)5	MK10741	CTGCCGATTGGTGTTTCTTT	60.11	GACAGGGACGCCATTAACAT	59.82	201	453	253
TR68722_c0_g2_i1|1:1119|237:246	(TC)5	MK10741	CTGCCGATTGGTGTTTCTTT	60.11	GACAGGGACGCCATTAACAT	59.82	201	453	253
TR68722_c0_g1_i1|1:1427|525:539	(GTC)5	MK10742	ATGTTAATGGCGTCCCTGTC	59.82	TCTCCCAACCACCAGTTCTT	59.549	434	739	306
TR68722_c0_g2_i1|1:1119|525:539	(GTC)5	MK10742	ATGTTAATGGCGTCCCTGTC	59.82	TCTCCCAACCACCAGTTCTT	59.549	434	739	306
TR68728_c0_g1_i1|1:513|243:269	(TGC)9	MK10743	GTTGCTGCTGGGTTGATTTT	60.118	GCAGCGATGACAGTAAGCAG	59.77	176	419	244
TR68745_c0_g1_i1|1289:1703|1489:1503	(GCA)5	MK10744	CAGTGGGTGCTCTTCTGGTC	60.861	GTTGGGCATCGTGTAGAACC	60.384	6	245	240
TR68761_c0_g1_i1|1:604|162:173	(AG)9	MK10745	GATAGAGAAGATAGAAGTGGGGAAA	58.437	CCTATGGATGTTGCCGATCT	59.917	71	323	253
TR68765_c4_g1_i1|696:1105|896:905	(AT)5	MK10746	TCTGTGTGGTCAGCTCCTTG	60.022	ACCAAACCTGCCAGCATAAC	60	78	403	326
TR68765_c4_g1_i3|1:1626|896:905	(AT)5	MK10746	TCTGTGTGGTCAGCTCCTTG	60.022	ACCAAACCTGCCAGCATAAC	60	774	1099	326
TR68765_c4_g1_i4|1:1613|883:892	(AT)5	MK10746	TCTGTGTGGTCAGCTCCTTG	60.022	ACCAAACCTGCCAGCATAAC	60	761	1086	326
TR68765_c4_g1_i5|683:1092|883:892	(AT)5	MK10746	TCTGTGTGGTCAGCTCCTTG	60.022	ACCAAACCTGCCAGCATAAC	60	78	403	326
TR68765_c4_g1_i7|1:1062|826:835	(AT)5	MK10746	TCTGTGTGGTCAGCTCCTTG	60.022	ACCAAACCTGCCAGCATAAC	60	704	1029	326
TR68765_c4_g1_i9|1:1075|839:848	(AT)5	MK10746	TCTGTGTGGTCAGCTCCTTG	60.022	ACCAAACCTGCCAGCATAAC	60	717	1042	326
TR68765_c5_g1_i1|1:1295|962:971	(AT)5	MK10747	AAGTTCACCGGAGGGTTCTT	59.972	GCTCATCGATCACTGCTGAA	60.104	854	1112	259
TR68765_c5_g2_i1|1:1275|962:971	(AT)5	MK10747	AAGTTCACCGGAGGGTTCTT	59.972	GCTCATCGATCACTGCTGAA	60.104	854	1112	259
TR68770_c0_g1_i1|1:538|89:106	(CGC)6	MK10748	TGAGCAGGATGGAGTACGTG	59.855	GCTGCTGATGCTGAACTGTC	59.739	3	194	192
TR68772_c0_g1_i1|1:396|76:93	(CCG)7	MK10749	GCTTGAAGAGCCGGAACC	60.893	AGACCACCTGCACCACCA	61.216	34	308	275
TR68772_c0_g2_i1|1:393|76:99	(CCG)7	MK10749	GCTTGAAGAGCCGGAACC	60.893	AGACCACCTGCACCACCA	61.216	34	305	272
TR68772_c0_g3_i1|1:396|76:102	(CCG)7	MK10749	GCTTGAAGAGCCGGAACC	60.893	AGACCACCTGCACCACCA	61.216	34	308	275
TR6598_c0_g1_i1|1:547|52:66	(CA)5	MK1075	CGAGCTGCAATTTGACGA	59.65	GATACGCTTGAAACCGCAAT	60.103	16	391	376
TR68773_c0_g1_i1|1:323|242:256	(CGG)5	MK10750	ATATCGGCCGCTTCTCCTAC	60.571	ACGGGAAAGAGCTCAAGAGG	60.892	61	294	234
TR68773_c0_g2_i1|1:323|242:256	(CGG)5	MK10750	ATATCGGCCGCTTCTCCTAC	60.571	ACGGGAAAGAGCTCAAGAGG	60.892	61	294	234
TR68775_c0_g1_i1|1:1793|67:81	(CGC)5	MK10751	CTCTCGCGGTTTTCGCTAC	61.056	GCGAGGAAGAAGGGGTAATC	60.039	44	396	353
TR68775_c0_g1_i2|1:1850|67:81	(CGC)5	MK10751	CTCTCGCGGTTTTCGCTAC	61.056	GCGAGGAAGAAGGGGTAATC	60.039	44	396	353
TR68775_c0_g1_i3|1:1835|67:81	(CGC)5	MK10751	CTCTCGCGGTTTTCGCTAC	61.056	GCGAGGAAGAAGGGGTAATC	60.039	44	396	353
TR68775_c0_g1_i4|1:1805|67:81	(CGC)5	MK10751	CTCTCGCGGTTTTCGCTAC	61.056	GCGAGGAAGAAGGGGTAATC	60.039	44	396	353
TR68775_c0_g1_i5|1:1158|67:81	(CGC)5	MK10751	CTCTCGCGGTTTTCGCTAC	61.056	GCGAGGAAGAAGGGGTAATC	60.039	44	396	353
TR68775_c0_g1_i6|1:1820|67:81	(CGC)5	MK10751	CTCTCGCGGTTTTCGCTAC	61.056	GCGAGGAAGAAGGGGTAATC	60.039	44	396	353
TR68775_c0_g1_i7|1:281|67:81	(CGC)5	MK10752	CTCTCGCGGTTTTCGCTAC	61.056	ACATCGCAGAAACCCTAACC	59.056	43	259	217
TR68775_c0_g1_i9|1:281|67:81	(CGC)5	MK10752	CTCTCGCGGTTTTCGCTAC	61.056	ACATCGCAGAAACCCTAACC	59.056	43	259	217
TR68777_c0_g1_i1|1:873|75:95	(AGC)7	MK10753	CGGGAGGGTTTCTAGAGGAG	60.196	AGATGGCCTGATTGAACACC	59.934	24	397	374
TR68777_c0_g3_i1|1:873|75:95	(AGC)7	MK10753	CGGGAGGGTTTCTAGAGGAG	60.196	AGATGGCCTGATTGAACACC	59.934	24	397	374
TR68777_c0_g2_i1|1:531|66:80	(TGC)5	MK10754	TGTTGCTGTTGCTGTTGTTG	59.504	GCCTAATTGAGTCGCCTGTT	59.34	8	350	343
TR68781_c0_g1_i1|1:1476|222:231	(AC)5	MK10755	CCACAAACAGCCCAAAACTC	60.529	TCTCTATGTGCCAGTTGCTGA	59.606	68	433	366
TR68781_c0_g1_i1|1:1476|346:355	(CA)5	MK10756	TGCACACCAAGACACAAACA	59.751	GGCCTGAGCGAAATTTGATA	60.175	301	560	260
TR68790_c0_g1_i1|1:338|26:37	(CT)6	MK10757	GCTCGACTTGCAAACCACTC	60.986	GTGGCATCATTGAACCCTCT	59.934	4	325	322
TR68797_c0_g1_i1|1:252|102:116	(ATG)5	MK10758	GTGACCTCCACCAGTTGCTT	60.159	GTTGACAGGTGCGTGCTCTA	60.056	8	235	228
TR68799_c0_g1_i3|1:419|52:66	(TGT)5	MK10759	CAACTCGCTTGGGACAAAA	59.825	GGTTCTTTGTCGCTGGAAAC	59.717	26	240	215
TR6598_c0_g1_i1|1:547|436:445	(AAC)5	MK1076	CCACTTTGTGGTGTGGTCAG	60.039	AGCACCAGCAGCAGTTTTCT	60.201	312	506	195
TR68799_c0_g2_i1|1:1953|1242:1256	(GCG)5	MK10760	GGAGACATCGGATTCAGGAG	59.612	CGCGAGATGGATAGATGGAT	60.021	1110	1382	273
TR68799_c0_g2_i4|1225:1639|1425:1439	(GCG)5	MK10760	GGAGACATCGGATTCAGGAG	59.612	CGCGAGATGGATAGATGGAT	60.021	68	340	273
TR68799_c0_g2_i2|1:430|157:171	(GCG)5	MK10761	GGAGACATCGGATTCAGGAG	59.612	GGGATCGTCTGCTGTGATTT	60.081	25	303	279
TR68799_c0_g2_i10|1042:1456|1242:1256	(GCG)5	MK10762	ACCTGAAGAGACGTCCGAGA	59.986	CGCGAGATGGATAGATGGAT	60.021	32	340	309
TR68799_c0_g2_i11|1:1912|1201:1215	(GCG)5	MK10762	ACCTGAAGAGACGTCCGAGA	59.986	CGCGAGATGGATAGATGGAT	60.021	1033	1341	309
TR68799_c0_g2_i3|1001:1415|1201:1215	(GCG)5	MK10762	ACCTGAAGAGACGTCCGAGA	59.986	CGCGAGATGGATAGATGGAT	60.021	32	340	309
TR68799_c0_g2_i5|1862:2276|2062:2076	(GCG)5	MK10762	ACCTGAAGAGACGTCCGAGA	59.986	CGCGAGATGGATAGATGGAT	60.021	32	340	309
TR68799_c0_g2_i6|1:1954|1243:1257	(GCG)5	MK10762	ACCTGAAGAGACGTCCGAGA	59.986	CGCGAGATGGATAGATGGAT	60.021	1075	1383	309
TR68799_c0_g2_i7|1821:2235|2021:2035	(GCG)5	MK10762	ACCTGAAGAGACGTCCGAGA	59.986	CGCGAGATGGATAGATGGAT	60.021	32	340	309
TR68799_c0_g2_i8|1001:1415|1201:1215	(GCG)5	MK10762	ACCTGAAGAGACGTCCGAGA	59.986	CGCGAGATGGATAGATGGAT	60.021	32	340	309
TR68799_c0_g2_i9|1042:1456|1242:1256	(GCG)5	MK10762	ACCTGAAGAGACGTCCGAGA	59.986	CGCGAGATGGATAGATGGAT	60.021	32	340	309
TR68805_c0_g1_i1|1:777|458:471	(AT)7	MK10763	AAGATTTGAAGCCGTGCTGT	59.882	CAGCCTTTCGCCTGTAAAGA	60.514	141	505	365
TR68805_c0_g1_i2|1:1299|458:471	(AT)7	MK10763	AAGATTTGAAGCCGTGCTGT	59.882	CAGCCTTTCGCCTGTAAAGA	60.514	141	505	365
TR68805_c0_g1_i1|1:777|708:722	(CTG)5	MK10764	CTTTACAGGCGAAAGGCTGA	60.514	GATCCTTCCCTTCCCCTTC	59.82	487	765	279
TR68829_c0_g1_i1|1:467|126:140	(TGT)5	MK10765	GTGATTGGGGTTGCATTTTC	60.177	ACTACAGTCCCAGCCTCAGC	59.48	6	367	362
TR68831_c0_g1_i1|1:576|293:307	(TAG)5	MK10766	TCACGAAGCAAACACAGCAT	60.459	AGCTGGCCAAAGATTAAGCA	59.982	162	519	358
TR68832_c0_g1_i1|1:665|561:572	(TG)6	MK10767	AGTGGGTGACTTTGGACGAC	60.009	TGGGCTCTTTACGCTCAAGT	60.015	329	661	333
TR68849_c0_g1_i1|1:966|64:81	(ACG)6	MK10768	TGGCAAGAACAAGAACAACA	57.867	TCCATCTGTGAAATCGGACA	60.048	40	196	157
TR68849_c0_g1_i1|1:966|893:907	(CAA)5	MK10769	GAAACACTGCACTCGTTCCA	59.88	CTGGTGATGGTGGTGATTGA	60.378	550	928	379
TR6624_c0_g1_i1|1:1149|1062:1076	(GTT)5	MK1077	TTGGCACCTGTGTCATCACT	60.162	TGCTTTTGTTTTGGTCGTTG	59.746	750	1148	399
TR6624_c0_g2_i1|1:1300|1213:1227	(TTG)6	MK1077	TTGGCACCTGTGTCATCACT	60.162	TGCTTTTGTTTTGGTCGTTG	59.746	901	1299	399
TR68851_c0_g1_i1|1:1971|1857:1871	(GCT)5	MK10770	CTCTTCCCCATGGCTATCCT	60.422	GACTGCTGATGGCTGAAACA	59.992	1813	1969	157
TR68851_c0_g2_i1|1:1254|273:282	(AT)5	MK10771	GCGATGCAAGAATTGGTCTC	60.754	TCGCCACATACAACACACAA	59.589	116	492	377
TR68851_c0_g2_i2|1:1374|273:282	(AT)5	MK10771	GCGATGCAAGAATTGGTCTC	60.754	TCGCCACATACAACACACAA	59.589	116	492	377
TR68859_c2_g1_i2|1:1691|1603:1620	(GAG)6	MK10772	CCTCTCGGAGTCCTTGACC	59.776	ATAAACCCTAGCCCCACACC	60.074	1394	1669	276
TR68859_c2_g1_i3|1:853|765:782	(GAG)6	MK10772	CCTCTCGGAGTCCTTGACC	59.776	ATAAACCCTAGCCCCACACC	60.074	556	831	276
TR68859_c3_g1_i1|522:931|722:731	(TC)5	MK10773	TCTCTTCTCATCCAGCACCA	59.499	TTGCACCCGTCACAGTGTAT	60.032	175	339	165
TR68859_c3_g1_i1|857:1280|1057:1080	(AGC)8	MK10774	TGTGGACTCGGAGACATTGA	60.246	GTTCTTGTTGTGCCCATCCT	59.973	95	299	205
TR68859_c3_g2_i1|1:365|156:165	(CT)5	MK10775	GACAACAACCAGCAGAGCAG	59.622	TTGCGGTGATTAGGGTTAGG	59.953	39	264	226
TR68859_c3_g2_i4|1:365|156:165	(CT)5	MK10775	GACAACAACCAGCAGAGCAG	59.622	TTGCGGTGATTAGGGTTAGG	59.953	39	264	226
TR68859_c3_g2_i5|1:365|156:165	(CT)5	MK10775	GACAACAACCAGCAGAGCAG	59.622	TTGCGGTGATTAGGGTTAGG	59.953	39	264	226
TR68859_c3_g2_i6|1:365|156:165	(CT)5	MK10775	GACAACAACCAGCAGAGCAG	59.622	TTGCGGTGATTAGGGTTAGG	59.953	39	264	226
TR68859_c3_g2_i7|1:365|156:165	(CT)5	MK10775	GACAACAACCAGCAGAGCAG	59.622	TTGCGGTGATTAGGGTTAGG	59.953	39	264	226
TR68859_c3_g2_i8|1:365|156:165	(CT)5	MK10775	GACAACAACCAGCAGAGCAG	59.622	TTGCGGTGATTAGGGTTAGG	59.953	39	264	226
TR68859_c3_g2_i1|228:642|428:442	(CAG)5	MK10776	CAAAGCGACCAAAACCCTAA	60.103	GGAAGAGGAGTCGTCGGAAT	60.596	3	369	367
TR68859_c3_g2_i2|1:1366|428:442	(CAG)5	MK10776	CAAAGCGACCAAAACCCTAA	60.103	GGAAGAGGAGTCGTCGGAAT	60.596	231	609	379
TR68859_c3_g2_i3|1:1354|428:442	(CAG)5	MK10776	CAAAGCGACCAAAACCCTAA	60.103	GGAAGAGGAGTCGTCGGAAT	60.596	231	597	367
TR68859_c3_g2_i4|228:642|428:442	(CAG)5	MK10776	CAAAGCGACCAAAACCCTAA	60.103	GGAAGAGGAGTCGTCGGAAT	60.596	3	369	367
TR68859_c3_g2_i5|228:642|428:442	(CAG)5	MK10776	CAAAGCGACCAAAACCCTAA	60.103	GGAAGAGGAGTCGTCGGAAT	60.596	3	369	367
TR68859_c3_g2_i6|228:642|428:442	(CAG)5	MK10776	CAAAGCGACCAAAACCCTAA	60.103	GGAAGAGGAGTCGTCGGAAT	60.596	3	369	367
TR68859_c3_g2_i7|228:642|428:442	(CAG)5	MK10776	CAAAGCGACCAAAACCCTAA	60.103	GGAAGAGGAGTCGTCGGAAT	60.596	3	369	367
TR68859_c3_g2_i8|228:642|428:442	(CAG)5	MK10776	CAAAGCGACCAAAACCCTAA	60.103	GGAAGAGGAGTCGTCGGAAT	60.596	3	369	367
TR68859_c3_g2_i9|1:1288|428:442	(CAG)5	MK10776	CAAAGCGACCAAAACCCTAA	60.103	GGAAGAGGAGTCGTCGGAAT	60.596	231	597	367
TR68859_c3_g2_i2|1:1366|156:165	(CT)5	MK10777	GTTTGGATCTGAAGCGTCGT	60.263	TTGCGGTGATTAGGGTTAGG	59.953	0	265	266
TR68859_c3_g2_i3|1:1354|156:165	(CT)5	MK10777	GTTTGGATCTGAAGCGTCGT	60.263	TTGCGGTGATTAGGGTTAGG	59.953	0	265	266
TR68859_c3_g2_i9|1:1288|156:165	(CT)5	MK10777	GTTTGGATCTGAAGCGTCGT	60.263	TTGCGGTGATTAGGGTTAGG	59.953	0	265	266
TR68859_c5_g1_i1|1:581|69:89	(AGGAGA)5	MK10778	CCCTTCCCTTCCATCTTCTC	60.008	ACCTTGGCTGTTTCTTGACG	60.291	48	355	308
TR68859_c5_g1_i1|1:581|468:491	(GCA)7	MK10779	CGTCAAGAAACAGCCAAGGT	60.291	CGGCTTCTTGGAAAAGATGT	59.312	336	529	194
TR6624_c0_g2_i1|1:1300|126:143	(GTT)5	MK1078	AGCGTTGGTTGTTGTTGTTG	59.658	AAGTTAGAAGTGGCGGCAAA	59.883	72	255	184
TR68862_c0_g1_i1|1:275|183:198	(GC)8	MK10780	GATGCCCTTCTCCATTCTCC	60.94	GGTGGTGGTGGTTTACGAAC	60.134	98	220	123
TR68880_c0_g1_i1|1:1211|61:75	(CAG)5	MK10781	AGCCAATATCACCGATACGC	59.951	AAACACTTGGGTCTGGCTGT	59.622	7	194	188
TR68900_c0_g1_i1|1:689|631:654	(TGT)8	MK10782	CAGCTTGTCTCCTGGCTGTC	61.155	TCATCTTCGAATCAGCAGCA	60.653	295	679	385
TR68911_c0_g1_i1|1:1887|465:479	(TA)6	MK10783	TCCACCGCAGCATATCTGTA	60.243	CTTCGGCCTGCTCCTTCT	60.634	223	500	278
TR68911_c0_g1_i1|1:1887|1656:1667	(GAG)5	MK10784	GAGCTGGATGAGGCTTGAAC	59.957	ACACATGCGTACGGCACTAA	60.203	1462	1783	322
TR68912_c0_g1_i1|1:297|206:215	(GA)5	MK10785	CGGGTTCGAATCACAATCTC	60.461	CTGCGCTGTCCTCTCTCTCT	60.033	132	269	138
TR68934_c0_g1_i1|1:411|351:365	(TGT)5	MK10786	CACCAACTCGAATGGAACCT	59.966	CAGAACCAAGGCCAGACG	60.393	77	391	315
TR68954_c0_g1_i1|3790:4075|3990:4004	(ACA)5	MK10787	CGACCGCCAAGAATACATTT	59.96	TGTGCTCCACTCGAACTCTG	60.178	1	265	265
TR68984_c0_g2_i1|1:1753|1219:1236	(GCA)6	MK10788	ACAGCATCCGTCACAGCTC	60.004	GTTCAGCCTCTCGAAACGAC	59.997	1170	1357	188
TR68984_c0_g2_i2|1:1889|1355:1372	(GCA)6	MK10788	ACAGCATCCGTCACAGCTC	60.004	GTTCAGCCTCTCGAAACGAC	59.997	1306	1493	188
TR68986_c1_g1_i1|1:1302|551:564	(CA)7	MK10789	CACCGTTCATTCAACACCAG	60.001	CTCTGCGCTCTGCTCCTACT	60.058	398	598	201
TR6624_c1_g2_i1|1:518|364:384	(CAG)7	MK1079	CAGTTATCCTCGCGTCCAAT	60.096	AGACACGTCCTGGAGCAGTT	59.907	50	443	394
TR68986_c2_g1_i1|1:381|167:181	(GCT)5	MK10790	AAGAGATTCGTCGCCTCAGT	59.043	GCAACGGGGAGAAGTAGATG	59.694	53	358	306
TR68986_c2_g1_i2|1:1217|167:181	(GCT)5	MK10790	AAGAGATTCGTCGCCTCAGT	59.043	GCAACGGGGAGAAGTAGATG	59.694	54	359	306
TR68994_c0_g1_i1|1807:2221|2007:2021	(CCT)5	MK10791	CATTGCAAGCTCCCAAGATT	60.214	ATGAGCAGAAGCTCCAAAGC	59.723	172	342	171
TR68998_c0_g1_i1|1:307|78:92	(TAC)5	MK10792	AGGAAATGCGCGTAAGACAT	59.736	GCAGTAGCAGTAGCGTGCTC	59.007	53	287	235
TR69005_c0_g1_i1|1:244|206:221	(GT)8	MK10793	TGCTCTTGATCTGGTTGCAC	59.992	AAATCACGCTGGCCAACTC	61.204	111	241	131
TR69027_c0_g1_i2|1:1621|541:550	(TC)5	MK10794	TGCATTGGAGATGCCAGTAG	59.823	GCTTCTATGCACATGGCTCA	59.979	372	755	384
TR69027_c0_g1_i2|1:1621|705:726	(AC)11	MK10794	TGCATTGGAGATGCCAGTAG	59.823	GCTTCTATGCACATGGCTCA	59.979	372	755	384
TR69027_c0_g1_i2|1:1621|932:941	(GA)5	MK10795	CATGTGCAGCGAACTAGCAT	60.042	TGCTCCTGAAGAGGAGAGGA	60.214	851	1218	368
TR69027_c0_g1_i3|1:1645|956:965	(GA)5	MK10795	CATGTGCAGCGAACTAGCAT	60.042	TGCTCCTGAAGAGGAGAGGA	60.214	875	1242	368
TR69027_c0_g1_i3|1:1645|543:552	(TC)5	MK10796	ATTTTGGTGGTGGGCAATAA	60.053	GCTTCTATGCACATGGCTCA	59.979	479	779	301
TR69027_c0_g1_i3|1:1645|707:720	(AC)7	MK10796	ATTTTGGTGGTGGGCAATAA	60.053	GCTTCTATGCACATGGCTCA	59.979	479	779	301
TR69027_c0_g1_i3|1:1645|721:730	(GC)5	MK10796	ATTTTGGTGGTGGGCAATAA	60.053	GCTTCTATGCACATGGCTCA	59.979	479	779	301
TR69027_c0_g1_i3|1:1645|731:744	(AC)7	MK10796	ATTTTGGTGGTGGGCAATAA	60.053	GCTTCTATGCACATGGCTCA	59.979	479	779	301
TR69066_c0_g1_i1|1:1219|48:69	(TC)11	MK10797	GACGGAGGACCACCCTATTC	60.714	GATCCAGAGCCTCAAGAACG	59.95	7	330	324
TR69071_c0_g1_i1|1:1263|620:629	(AT)5	MK10798	CAGGAACAGTGGACGGTTTT	60.005	TGTGAGTTGTGACGGCAAAT	60.16	358	679	322
TR69071_c0_g1_i2|1:1729|620:629	(AT)5	MK10798	CAGGAACAGTGGACGGTTTT	60.005	TGTGAGTTGTGACGGCAAAT	60.16	358	679	322
TR69082_c0_g1_i2|1:1598|583:597	(TCC)7	MK10799	ACAGGCCCAGGGAAAGAC	60.048	TTCCTCAGGTGGATCATTGG	60.86	511	860	350
TR805_c16_g1_i1|1:1769|587:604	(GAG)8	MK108	AATACCAGAACTGCCCTTGC	59.198	GAAGCCATGGTCGAGTACCT	59.166	480	876	397
TR6624_c2_g1_i1|1:451|118:132	(GCC)5	MK1080	CTTGCTCGACTTGCCGTACT	60.592	TACATGTGCCAGGAGATCCA	60.072	5	256	252
TR69082_c0_g1_i2|1:1598|1387:1407	(CGC)5	MK10800	GTTGGTGTTGCAGCAGTGTC	60.366	AAGGGAGGGCAGAAGAAGAG	59.95	1244	1453	210
TR69084_c0_g1_i1|1:723|310:327	(GCA)6	MK10801	TTGGTCGATTTGTTGGTTCA	59.941	CTCTTTCTCGTGCTGGTGGT	60.444	115	348	234
TR69084_c0_g1_i1|1:723|411:425	(GGC)5	MK10802	ACGAGCATACCACCAAGGTC	59.997	ACCGACGACAACAACAACAC	59.493	197	469	273
TR69094_c0_g2_i1|1:1420|391:405	(CGG)5	MK10803	CGCTCTCCTACCTCATTCCA	60.353	GCCAACAAGCACACTCTCAA	60.032	229	595	367
TR69094_c1_g1_i1|1:1716|286:300	(GCA)5	MK10804	ATGCAGTCGGTGGTCTCCT	60.695	GGTGCGTAGAAGCTGTCCAT	60.285	238	428	191
TR69094_c1_g1_i2|1:1679|286:300	(GCA)5	MK10804	ATGCAGTCGGTGGTCTCCT	60.695	GGTGCGTAGAAGCTGTCCAT	60.285	238	428	191
TR69094_c1_g1_i1|1:1716|913:928	(TC)8	MK10805	CGTCTCCTCCTCGTTCATGT	60.261	TTCAGAGTCGGCGAAGAAAT	59.955	681	1042	362
TR69094_c1_g1_i1|1:1716|1389:1404	(CCG)5	MK10806	CAGGAGAGATCATGGTGCAA	59.787	ATCAGGAGAAGTGCCAGGTG	60.261	1296	1689	394
TR69094_c1_g1_i2|1:1679|1352:1367	(CCG)5	MK10806	CAGGAGAGATCATGGTGCAA	59.787	ATCAGGAGAAGTGCCAGGTG	60.261	1259	1652	394
TR69094_c1_g2_i1|1:468|141:156	(TC)8	MK10806	CAGGAGAGATCATGGTGCAA	59.787	ATCAGGAGAAGTGCCAGGTG	60.261	48	441	394
TR69094_c1_g3_i1|1:486|159:174	(TC)8	MK10806	CAGGAGAGATCATGGTGCAA	59.787	ATCAGGAGAAGTGCCAGGTG	60.261	66	459	394
TR69094_c1_g1_i2|1:1679|913:928	(TC)8	MK10807	CTCCTCCTCGTTCATGTCGT	60.261	ATTCAGAGTCGGCGAAGAAA	59.955	684	1043	360
TR69106_c0_g1_i1|280:700|480:500	(TCA)7	MK10808	TCCGCAATCATAAACACCAA	59.93	GTGCATGTGGTGAGTTGAGG	60.162	40	276	237
TR69106_c0_g1_i2|280:700|480:500	(TCA)7	MK10808	TCCGCAATCATAAACACCAA	59.93	GTGCATGTGGTGAGTTGAGG	60.162	40	276	237
TR69106_c0_g1_i3|280:700|480:500	(TCA)7	MK10808	TCCGCAATCATAAACACCAA	59.93	GTGCATGTGGTGAGTTGAGG	60.162	40	276	237
TR69115_c0_g1_i1|1:312|265:279	(GGA)5	MK10809	ACACCTACAATCCGCGCTAC	60.162	CACCATGACCAAACCCTCTT	59.82	122	305	184
TR6624_c2_g1_i2|1:1892|400:414	(GCT)6	MK1081	AAATCATGGCACCTCTGTCC	59.934	CTGTCCTGCAACGACGAGT	60.038	147	509	363
TR6624_c2_g1_i2|1:1892|448:465	(GCC)5	MK1081	AAATCATGGCACCTCTGTCC	59.934	CTGTCCTGCAACGACGAGT	60.038	147	509	363
TR69125_c0_g1_i1|1:477|130:147	(GGC)5	MK10810	CGATCGAGAGAAAGAGCTTAGG	59.762	AGGAGGTTTGATTGGTGACG	59.966	18	269	252
TR69125_c0_g1_i1|1:477|69:83	(CTC)6	MK10810	CGATCGAGAGAAAGAGCTTAGG	59.762	AGGAGGTTTGATTGGTGACG	59.966	18	269	252
TR69147_c0_g1_i1|1:338|118:138	(CCG)7	MK10811	CCATTAAGACGGCGACTCTG	60.786	GGAGGTCCATTCCCTCTTGT	60.314	95	238	144
TR69155_c0_g1_i1|1:1083|97:111	(GCG)5	MK10812	CATCCCTCGTCTGGTATCGT	59.95	CCCATTTTGGCTCTACTCCA	60.066	49	418	370
TR69157_c0_g1_i1|1193:1610|1393:1410	(CGG)6	MK10813	AGCCGTAGCCTCGTTGTG	60.008	TTTCTGGAGGGATTCATTCG	60.006	1	380	380
TR69170_c0_g1_i1|1:240|64:73	(AC)5	MK10814	GGATGTCGACCAGCAAGTTT	60.119	ATTAGCGAGCACGACCAAGT	59.904	28	182	155
TR69183_c0_g1_i1|1:1661|1417:1426	(CG)5	MK10815	TCCTCGCTCTTCCTCTTCAG	59.82	GACCTCTGCACCGAGACTTC	59.993	1153	1545	393
TR69183_c0_g1_i2|1:391|147:156	(CG)5	MK10816	GTACGAGTCGGCGGATTTTA	60.096	GACCTCTGCACCGAGACTTC	59.993	31	275	245
TR69188_c0_g1_i1|1:532|79:93	(TGG)8	MK10817	GACGACGACTACGATGACGA	59.862	CCATCGACTGAGCGACATTA	59.823	34	392	359
TR69188_c0_g1_i1|1:532|442:465	(TGG)5	MK10818	GTCGCTCAGTCGATGGAGTT	60.418	GGCAAAGATTATCGGCATTT	59.038	377	518	142
TR69198_c0_g1_i2|43:457|243:257	(CGC)5	MK10819	CCCAGACGAGAAACAACGAG	60.822	AATGGAGTCAGGACCAGTGC	60.12	79	301	223
TR69198_c0_g1_i3|43:457|243:257	(CGC)5	MK10819	CCCAGACGAGAAACAACGAG	60.822	AATGGAGTCAGGACCAGTGC	60.12	79	301	223
TR6624_c3_g1_i1|1:222|145:159	(GCT)5	MK1082	TGTGTTGGACCAGAATCGTT	58.984	CGTGGACGTAGAACAGAAGC	58.524	33	221	189
TR69201_c0_g1_i1|1251:1668|1451:1468	(GAC)6	MK10820	GAAGGTGACCACAACCACAA	59.415	TCGACGCGATAAGTTTCCTT	59.845	93	336	244
TR69201_c0_g1_i2|1:1407|781:798	(GAC)6	MK10821	GCCTTGCAGGGGTTATTACA	59.96	TCGACGCGATAAGTTTCCTT	59.845	571	917	347
TR69218_c0_g1_i3|1:855|48:74	(CGG)9	MK10822	TTGGCTGTCACACTACTCACG	59.954	TTCAGCACACAGGAGACCAG	60.022	11	219	209
TR69238_c0_g1_i1|1:697|616:629	(AC)7	MK10823	GGTGATGGTTGTTGCTGTTG	60.008	GCGCATCTCATCCTACACAT	58.701	409	664	256
TR69247_c0_g1_i1|1:277|95:104	(TG)5	MK10824	CTCCTCCGAGACAACCTCAC	59.835	ATTTCGTCACTGCCATCCTC	60.081	22	240	219
TR69250_c0_g1_i1|1:502|422:431	(TC)5	MK10825	AAGGTTGCTCTCGTTGCTGT	60.058	ACCTGCCCTACAGGTGTTTG	60.028	87	477	391
TR69257_c0_g1_i1|1:1075|205:214	(AT)5	MK10826	GGAGGCAGAACATTTGAAGG	59.67	GTCACAAGGGCAACCTCATT	59.973	96	271	176
TR69257_c0_g1_i1|1:1075|301:310	(AC)5	MK10827	GAACATGTGTGCCAATGAGG	59.967	GGTTGACAGGGAAGGCATAA	59.933	239	492	254
TR69262_c0_g1_i1|1:962|71:88	(TAT)6	MK10828	GCAATACCTTATGCTCCATGC	59.588	AGGAATGTTGTGGTGCCTTC	59.973	47	216	170
TR69263_c0_g1_i1|1:783|50:64	(GCG)5	MK10829	CTGGCGCGGAGACATAGT	59.967	ATTCGGCCACTCATAGCAAC	60.103	31	185	155
TR6628_c0_g1_i1|1:715|416:425	(TG)5	MK1083	CTGTCAACTCGGCCAATTCT	60.255	TGCCTCTACCGCTACGACTT	60.037	380	666	287
TR69271_c1_g1_i1|1:291|216:243	(AC)14	MK10830	CAAAATTGGGTCCTCCTTCA	59.903	TATCGGGTCGGAGATTCTTG	60.029	131	267	137
TR69271_c1_g10_i1|1:305|216:257	(AC)21	MK10830	CAAAATTGGGTCCTCCTTCA	59.903	TATCGGGTCGGAGATTCTTG	60.029	131	281	151
TR69271_c1_g11_i1|1:301|216:253	(AC)19	MK10830	CAAAATTGGGTCCTCCTTCA	59.903	TATCGGGTCGGAGATTCTTG	60.029	131	277	147
TR69271_c1_g12_i1|1:289|216:241	(AC)13	MK10830	CAAAATTGGGTCCTCCTTCA	59.903	TATCGGGTCGGAGATTCTTG	60.029	131	265	135
TR69271_c1_g13_i1|1:315|216:267	(AC)26	MK10830	CAAAATTGGGTCCTCCTTCA	59.903	TATCGGGTCGGAGATTCTTG	60.029	131	291	161
TR69271_c1_g14_i1|1:287|216:239	(AC)12	MK10830	CAAAATTGGGTCCTCCTTCA	59.903	TATCGGGTCGGAGATTCTTG	60.029	131	263	133
TR69271_c1_g15_i1|1:303|216:255	(AC)20	MK10830	CAAAATTGGGTCCTCCTTCA	59.903	TATCGGGTCGGAGATTCTTG	60.029	131	279	149
TR69271_c1_g16_i1|1:295|216:247	(AC)16	MK10830	CAAAATTGGGTCCTCCTTCA	59.903	TATCGGGTCGGAGATTCTTG	60.029	131	271	141
TR69271_c1_g17_i1|1:313|216:265	(AC)25	MK10830	CAAAATTGGGTCCTCCTTCA	59.903	TATCGGGTCGGAGATTCTTG	60.029	131	289	159
TR69271_c1_g18_i1|1:317|216:269	(AC)27	MK10830	CAAAATTGGGTCCTCCTTCA	59.903	TATCGGGTCGGAGATTCTTG	60.029	131	293	163
TR69271_c1_g19_i1|1:311|216:263	(AC)24	MK10830	CAAAATTGGGTCCTCCTTCA	59.903	TATCGGGTCGGAGATTCTTG	60.029	131	287	157
TR69271_c1_g2_i1|1:321|216:273	(AC)29	MK10830	CAAAATTGGGTCCTCCTTCA	59.903	TATCGGGTCGGAGATTCTTG	60.029	131	297	167
TR69271_c1_g20_i1|1:309|216:261	(AC)23	MK10830	CAAAATTGGGTCCTCCTTCA	59.903	TATCGGGTCGGAGATTCTTG	60.029	131	285	155
TR69271_c1_g3_i1|1:293|216:245	(AC)15	MK10830	CAAAATTGGGTCCTCCTTCA	59.903	TATCGGGTCGGAGATTCTTG	60.029	131	269	139
TR69271_c1_g4_i1|1:307|216:259	(AC)22	MK10830	CAAAATTGGGTCCTCCTTCA	59.903	TATCGGGTCGGAGATTCTTG	60.029	131	283	153
TR69271_c1_g7_i1|1:299|216:251	(AC)18	MK10830	CAAAATTGGGTCCTCCTTCA	59.903	TATCGGGTCGGAGATTCTTG	60.029	131	275	145
TR69271_c1_g8_i1|1:319|216:271	(AC)28	MK10830	CAAAATTGGGTCCTCCTTCA	59.903	TATCGGGTCGGAGATTCTTG	60.029	131	295	165
TR69271_c1_g9_i1|1:297|216:249	(AC)17	MK10830	CAAAATTGGGTCCTCCTTCA	59.903	TATCGGGTCGGAGATTCTTG	60.029	131	273	143
TR69275_c0_g1_i1|1:822|95:118	(TTG)8	MK10831	CCGAGTGAAATGGGATTTGT	59.79	ATCACACTCGCACACAATGG	60.604	43	430	388
TR69283_c3_g3_i2|1:1483|1336:1350	(TAT)5	MK10832	ATTATGGTTGCAGGGTCAGC	59.962	TCAATCCTCCTCGAAGCCTA	59.91	1112	1471	360
TR69297_c0_g1_i1|618:1035|818:835	(TCC)6	MK10833	GCCTCGACTACACGGGATAC	59.579	GAGGCAACACAGGAGTGGAT	60.12	122	328	207
TR69297_c0_g1_i4|618:1035|818:835	(TCC)6	MK10833	GCCTCGACTACACGGGATAC	59.579	GAGGCAACACAGGAGTGGAT	60.12	122	328	207
TR69317_c0_g1_i1|1:1405|41:56	(AT)8	MK10834	GGAGACGTAGACCGAAAGCA	60.397	AGCTGAGTGGTGGTGTTGTG	59.782	9	253	245
TR69320_c0_g1_i1|1:433|63:72	(AT)5	MK10835	TGAAATCCAAAGTTGGCTCA	59.247	GAACACCCAAACCCAAGCTA	59.971	23	300	278
TR69323_c0_g1_i1|1:1733|1435:1448	(GC)7	MK10836	TCCTCCTCCTCATCTTGCTC	59.486	ATGCACACAGACACAGCACA	59.939	1329	1694	366
TR69323_c0_g1_i2|1:1559|1261:1274	(GC)7	MK10836	TCCTCCTCCTCATCTTGCTC	59.486	ATGCACACAGACACAGCACA	59.939	1155	1520	366
TR69347_c0_g1_i1|1:499|169:186	(GT)9	MK10837	GGGTGTGTGTGCGAGTGTAT	59.472	GGACAAGAGGGTCGTACCAA	59.966	144	434	291
TR69356_c0_g1_i1|1:275|67:76	(CT)5	MK10838	ACGTCGTATTGGGCGTTATC	59.851	AGACTTGTTCGGGTCCTTGA	59.697	10	173	164
TR69357_c0_g1_i1|1:485|195:208	(CA)7	MK10839	ACGTTCGTCTTGGCTTCATC	60.263	CGATCAACTCTCGCTCAGGT	60.555	16	375	360
TR6642_c1_g1_i1|1:567|55:69	(CAG)5	MK1084	GGTCCATGGGTCTGTTATGG	60.05	TGGATGAAGAGGAAGGAGGA	59.731	15	384	370
TR69357_c0_g1_i1|1:485|426:439	(CA)7	MK10840	AAGCCAAACACACTCAAGCA	59.49	TAGGAGCAACGATGTGATGG	59.673	176	473	298
TR69365_c1_g1_i1|1:1071|119:128	(CA)5	MK10841	CAGACAACCTTCCATCTTTGC	59.726	CCACCACCAGTGGCTATCTT	59.989	21	388	368
TR69365_c1_g2_i1|1:1071|119:128	(CA)5	MK10841	CAGACAACCTTCCATCTTTGC	59.726	CCACCACCAGTGGCTATCTT	59.989	21	388	368
TR69381_c0_g1_i1|1:1117|916:936	(GGC)5	MK10842	TGTGGCTGTGGAGACATCAG	60.905	GTGATCCACTGCTCCCGTAT	59.957	772	1098	327
TR69381_c0_g1_i1|1:1117|1042:1056	(CTG)7	MK10843	TGGTGATCCATCTCCCTCTC	60.008	GTGATCCACTGCTCCCGTAT	59.957	943	1098	156
TR69382_c0_g1_i1|1:806|448:459	(CA)6	MK10844	CACGTGCGGTATCAGAACAC	60.183	TTCAGTCCCACAAACAATGC	59.547	392	567	176
TR69390_c0_g3_i2|1:1727|189:208	(CT)10	MK10845	CTGTCCGCTCGTCAGTTTG	60.6	CGATGGAGACCGAGCTAGAG	60.111	165	487	323
TR69393_c0_g1_i1|1:672|310:327	(TTG)6	MK10846	GAGTGGTCGTGGCTTTGTTT	60.156	AGGATATGGCTTTGGTGTCG	59.955	49	369	321
TR69393_c0_g1_i1|1:672|545:559	(ACG)5	MK10847	CGACACCAAAGCCATATCCT	59.955	CGACAACCAACCACAACAAC	59.897	350	609	260
TR69393_c0_g1_i1|1:672|573:588	(TG)8	MK10847	CGACACCAAAGCCATATCCT	59.955	CGACAACCAACCACAACAAC	59.897	350	609	260
TR69393_c0_g2_i1|1:1494|1367:1381	(ACG)5	MK10847	CGACACCAAAGCCATATCCT	59.955	CGACAACCAACCACAACAAC	59.897	1172	1431	260
TR69393_c0_g2_i1|1:1494|1395:1410	(TG)8	MK10847	CGACACCAAAGCCATATCCT	59.955	CGACAACCAACCACAACAAC	59.897	1172	1431	260
TR69393_c0_g2_i1|1:1494|1132:1149	(TTG)6	MK10848	TTGTGATGGTGTTCGTGGTT	59.855	AGGATATGGCTTTGGTGTCG	59.955	916	1191	276
TR69414_c0_g1_i1|1:743|414:428	(AGC)5	MK10849	GGTGTCTGGAGAGGCAGCTA	60.555	TTTCCCTTTGCTGCAGAACT	59.993	372	725	354
TR6647_c0_g1_i3|242:653|442:453	(CT)6	MK1085	TTCGCACTATGAGCATGACC	59.83	TTGTGCCTTTTGTGCCAGTA	60.293	65	232	168
TR69416_c0_g1_i1|1:584|412:421	(GA)5	MK10850	GGGGACAGAAACACGGTCTA	59.966	TCCTCTATCGCCTCTTGGTG	60.353	191	472	282
TR69443_c0_g1_i1|1:1581|590:609	(CA)10	MK10851	GGTTGCCAAACCAAAAGAAA	59.953	CCAAAGGGCTGTAGGCTGT	60.262	501	737	237
TR69458_c0_g1_i1|1:494|137:154	(GAC)6	MK10852	TGATGGTGTAGGGCTTCCTC	60.073	GATCCCATTCCCATCTGCTA	59.854	68	215	148
TR69461_c2_g1_i1|1:1602|153:174	(CA)11	MK10853	TGACCCTGATATTGGGCTTG	60.853	CTCATTCAGTGGCTTCAGCA	60.136	109	459	351
TR69461_c2_g1_i2|1:1029|153:174	(CA)11	MK10853	TGACCCTGATATTGGGCTTG	60.853	CTCATTCAGTGGCTTCAGCA	60.136	109	459	351
TR69466_c0_g1_i1|1:543|470:481	(GT)6	MK10854	AGCCCTTGTAGCTCCCAGTT	60.268	TCCCCTCGTTTACAACAACC	59.83	339	520	182
TR69473_c1_g1_i1|1:235|107:130	(AT)12	MK10855	GGCACTTGCACGTATTCTCT	57.979	TCACACACACACACACACACA	59.003	0	213	214
TR69473_c1_g1_i1|1:235|134:147	(AC)7	MK10855	GGCACTTGCACGTATTCTCT	57.979	TCACACACACACACACACACA	59.003	0	213	214
TR69473_c1_g1_i1|1:235|150:163	(AG)7	MK10855	GGCACTTGCACGTATTCTCT	57.979	TCACACACACACACACACACA	59.003	0	213	214
TR69473_c1_g1_i1|1:235|166:187	(AG)11	MK10855	GGCACTTGCACGTATTCTCT	57.979	TCACACACACACACACACACA	59.003	0	213	214
TR69473_c1_g2_i1|1:241|107:132	(AT)13	MK10855	GGCACTTGCACGTATTCTCT	57.979	TCACACACACACACACACACA	59.003	0	219	220
TR69473_c1_g2_i1|1:241|136:149	(AC)7	MK10855	GGCACTTGCACGTATTCTCT	57.979	TCACACACACACACACACACA	59.003	0	219	220
TR69473_c1_g2_i1|1:241|152:165	(AG)7	MK10855	GGCACTTGCACGTATTCTCT	57.979	TCACACACACACACACACACA	59.003	0	219	220
TR69473_c1_g2_i1|1:241|168:189	(AG)11	MK10855	GGCACTTGCACGTATTCTCT	57.979	TCACACACACACACACACACA	59.003	0	219	220
TR69477_c0_g1_i1|1:397|319:328	(AT)5	MK10856	GACTCGAACTCGCAATAGGC	59.985	TTGAATGCCAACACAAGCAT	60.119	164	368	205
TR69485_c0_g1_i1|1:319|261:270	(TA)5	MK10857	CTCTGTGTTGTGGTCGGTTG	60.194	CCTCTGTATGCTAGGCTATTGGA	59.786	166	318	153
TR69499_c0_g1_i1|1:486|84:98	(GAT)5	MK10858	AGAGGACGATGAGGATGACG	60.223	GGGCAGGGTGGTAAATCTCT	60.328	43	413	371
TR69500_c0_g1_i1|1:708|61:81	(CT)6	MK10859	AATCACAACTCGCCAAGCAT	60.667	TGTGTCGATTGTTCCGACAT	59.967	33	172	140
TR69500_c0_g2_i1|1:714|61:81	(CT)5	MK10859	AATCACAACTCGCCAAGCAT	60.667	TGTGTCGATTGTTCCGACAT	59.967	33	172	140
TR6667_c0_g1_i1|1:525|57:77	(GGC)5	MK1086	AATCAACAAGTCCCGTTTCG	59.971	CACCTGTGCTCGTAGGATGA	59.855	6	159	154
TR69500_c0_g1_i1|1:708|213:227	(AAC)7	MK10860	ATGTCGGAACAATCGACACA	59.967	TGGACCAGTTTCCTGAGGTC	60.088	153	421	269
TR69500_c0_g2_i1|1:714|213:227	(AAC)7	MK10860	ATGTCGGAACAATCGACACA	59.967	TGGACCAGTTTCCTGAGGTC	60.088	153	427	275
TR69500_c0_g2_i1|1:714|257:271	(CAA)5	MK10860	ATGTCGGAACAATCGACACA	59.967	TGGACCAGTTTCCTGAGGTC	60.088	153	427	275
TR69500_c0_g1_i1|1:708|595:604	(CAA)5	MK10861	GCTCCTCTGGTCAGTTGGTC	59.841	CGTGAGCAGTTTGCTGTGTT	60.096	316	676	361
TR69500_c0_g1_i1|1:708|607:618	(CT)5	MK10861	GCTCCTCTGGTCAGTTGGTC	59.841	CGTGAGCAGTTTGCTGTGTT	60.096	316	676	361
TR69500_c0_g2_i1|1:714|601:610	(ACA)5	MK10861	GCTCCTCTGGTCAGTTGGTC	59.841	CGTGAGCAGTTTGCTGTGTT	60.096	322	682	361
TR69500_c0_g2_i1|1:714|613:624	(CT)6	MK10861	GCTCCTCTGGTCAGTTGGTC	59.841	CGTGAGCAGTTTGCTGTGTT	60.096	322	682	361
TR69500_c1_g1_i1|1:513|103:117	(TTG)5	MK10862	CGGCATAATGATGGACTCGT	60.884	GATCGTTTGCCAGAAAGAGG	59.813	69	229	161
TR69500_c1_g1_i1|1:513|422:436	(TGA)5	MK10863	CGAATTGAGCCTCTTTCTGG	59.948	CAAGTTCAATGGGCTCATCA	59.648	201	501	301
TR69500_c1_g1_i1|1:513|437:451	(TGG)5	MK10863	CGAATTGAGCCTCTTTCTGG	59.948	CAAGTTCAATGGGCTCATCA	59.648	201	501	301
TR69510_c0_g2_i1|1:934|132:146	(ATA)5	MK10864	TGCTCACACATGTTGGCTTT	60.31	CCTGAAGCTACCACCTCTCG	60.005	111	482	372
TR69510_c0_g2_i1|1:934|578:591	(TG)7	MK10865	CGAGAGGTGGTAGCTTCAGG	60.005	TCTGAGTGCCATAGGCTGGT	60.823	463	611	149
TR69556_c0_g1_i1|1:668|598:612	(CAG)5	MK10866	CGCTAGCAGCGGATAGAAAT	59.614	TTGTTTGCGTAGTGGACTGG	59.758	448	661	214
TR69556_c0_g2_i1|1:672|602:616	(CAG)5	MK10866	CGCTAGCAGCGGATAGAAAT	59.614	TTGTTTGCGTAGTGGACTGG	59.758	448	665	218
TR69581_c0_g1_i1|1:1543|1483:1497	(AGA)5	MK10867	TTGGCAGGCTTCTTCGTAAT	59.845	GCTCTCTCTGCCTCTGATCC	59.236	1280	1520	241
TR69581_c0_g1_i2|1:1480|1420:1434	(AGA)5	MK10867	TTGGCAGGCTTCTTCGTAAT	59.845	GCTCTCTCTGCCTCTGATCC	59.236	1217	1457	241
TR69581_c0_g1_i3|1:1558|1498:1512	(AGA)5	MK10867	TTGGCAGGCTTCTTCGTAAT	59.845	GCTCTCTCTGCCTCTGATCC	59.236	1295	1535	241
TR69581_c0_g1_i4|1:1465|1405:1419	(AGA)5	MK10867	TTGGCAGGCTTCTTCGTAAT	59.845	GCTCTCTCTGCCTCTGATCC	59.236	1202	1442	241
TR69586_c0_g1_i1|1:212|155:164	(GT)5	MK10868	CAATATGCAGCCAAACCAGA	59.688	GGGGCCTTCGGAGTTATTAG	59.924	64	194	131
TR69591_c0_g1_i1|1:517|465:488	(TTCT)6	MK10869	CCTGTGCATGTACTTTATGAGGA	59.167	CTTTGACAAGCAAACGTTCA	57.539	254	512	259
TR6667_c0_g1_i1|1:525|449:463	(CAG)7	MK1087	TTCAACAACCAGCACTCGTC	59.88	GCTCTCGAATCCACTTGAGG	59.95	284	501	218
TR69598_c0_g1_i1|1:491|56:70	(CGG)5	MK10870	GGTGTCCAGCACGAGAAAAC	60.7	GCGTTCCAAACACCTCTACC	59.598	36	299	264
TR69614_c0_g1_i1|1:420|162:171	(TG)5	MK10871	CAAGCATCGTTAATGCCAAA	59.702	AAATGTAATGGCTGGCTGGA	60.469	51	196	146
TR69616_c0_g2_i1|1:1035|950:991	(CA)21	MK10872	TTTAGTTGTTGGCGCAGTTG	59.911	CGATGGTCATCTTTGATTGTCT	59.056	768	1031	264
TR69627_c0_g5_i1|1:943|73:92	(GT)10	MK10873	GAGGCTGTCTCGCTCATCA	60.247	TGATTTCAGCAGGCCAGATA	59.375	45	201	157
TR69631_c1_g1_i1|1:672|606:620	(CAG)5	MK10874	ATAACGTGGCCGACTACCTG	60.015	CATTGCGATGGCTCATCTT	59.772	481	639	159
TR69657_c2_g1_i1|1:1009|379:393	(GCG)5	MK10875	TACCACATCCTCTGGCTCGT	60.678	CGAGAACGTGGAGGAGTACC	59.721	224	550	327
TR69657_c2_g2_i1|1:1204|295:308	(GA)7	MK10876	GAGAGGGAGGGATGGCTAAC	60.037	GGCCTGCCCTTCTTGTTACT	60.63	51	338	288
TR69657_c2_g2_i2|1:1064|295:308	(GA)7	MK10876	GAGAGGGAGGGATGGCTAAC	60.037	GGCCTGCCCTTCTTGTTACT	60.63	51	338	288
TR69657_c3_g1_i1|1:1039|850:859	(GC)5	MK10877	ATCGTCACCGTCTTCAGCTT	59.874	CGCTTTGGGTTCATCTTCAT	60.074	741	1001	261
TR69657_c3_g1_i2|1:456|203:212	(GC)5	MK10878	ATCGTCACCGTCTTCAGCTT	59.874	ACGACTTCGTGGTGGACAA	60.146	94	325	232
TR69685_c3_g4_i1|946:1357|1146:1157	(TA)10	MK10879	CGTGGATTTGCATTTCTTGA	59.664	ATGTGCGTCCATGAATGTGT	59.845	45	262	218
TR6680_c0_g2_i1|1:427|61:75	(TGC)5	MK1088	TGTCTCTGGGTTGCTCGAAT	60.801	GCGCGAGAAGCTAGAAAAGA	60.003	35	350	316
TR6680_c0_g2_i1|1:427|76:90	(TGT)5	MK1088	TGTCTCTGGGTTGCTCGAAT	60.801	GCGCGAGAAGCTAGAAAAGA	60.003	35	350	316
TR69685_c3_g4_i1|1045:1454|1245:1254	(TC)6	MK10880	GTTGATTGGGCTGAACCATT	59.797	TGCAGTTTCCAGTCCTATTTGA	59.747	48	299	252
TR69685_c4_g5_i3|1:1945|1076:1085	(AT)5	MK10881	GCAACACCACAGGAAAACCT	60.012	GACAATAAGCGCCTTTGAGC	59.988	971	1278	308
TR69685_c4_g5_i4|1563:1972|1763:1772	(AT)5	MK10881	GCAACACCACAGGAAAACCT	60.012	GACAATAAGCGCCTTTGAGC	59.988	95	402	308
TR69685_c5_g1_i1|1:265|56:75	(TA)10	MK10882	GAAAGGATGGTTGTTCTTTCAG	57.841	TTGATTACTGCCGCTGCTAC	59.09	11	167	157
TR69692_c0_g1_i1|1:516|63:77	(GT)11	MK10883	AAGTGGTGGAACATGAAGAAGA	58.695	CTTTGCATTTCATCCCAACA	59.518	0	377	378
TR69692_c0_g1_i1|1:516|474:483	(TTC)5	MK10884	AGAAAACAGAAGGCGGTTGA	59.853	CACACACACACACCACACAGA	60.15	376	505	130
TR69721_c0_g1_i1|1:861|41:52	(AT)6	MK10885	GTCGCTCTTCGCTGTCAGAT	60.71	ATCAGTCTGGGTTGGTCAGG	59.962	13	355	343
TR69721_c0_g2_i1|1:862|41:52	(AT)6	MK10885	GTCGCTCTTCGCTGTCAGAT	60.71	ATCAGTCTGGGTTGGTCAGG	59.962	13	355	343
TR69744_c0_g1_i3|1:1767|491:514	(GA)12	MK10886	TCTGCTGACATTTGCTTTCG	60.134	TGGCTACAACCCACAGTTGA	60.152	383	691	309
TR69744_c0_g1_i4|1:1749|491:514	(GA)12	MK10886	TCTGCTGACATTTGCTTTCG	60.134	TGGCTACAACCCACAGTTGA	60.152	383	691	309
TR69760_c0_g1_i1|1:358|57:76	(CT)10	MK10887	GGGACCTCTTCTTTCTGGAAC	59.173	TACCCCTCGATCTCCATACG	59.91	0	205	206
TR69761_c0_g4_i4|1:1815|1016:1030	(CCG)5	MK10888	CACACCTCCACCTTCGACA	60.731	AGCACGCCCACCACTACTAC	60.201	916	1303	388
TR69761_c0_g4_i4|1:1815|984:998	(GCC)5	MK10888	CACACCTCCACCTTCGACA	60.731	AGCACGCCCACCACTACTAC	60.201	916	1303	388
TR69761_c0_g4_i5|1:1674|1016:1030	(CCG)5	MK10888	CACACCTCCACCTTCGACA	60.731	AGCACGCCCACCACTACTAC	60.201	916	1303	388
TR69761_c0_g4_i5|1:1674|984:998	(GCC)5	MK10888	CACACCTCCACCTTCGACA	60.731	AGCACGCCCACCACTACTAC	60.201	916	1303	388
TR69762_c0_g1_i1|1:617|67:76	(AT)5	MK10889	AGGCAGCTCTTCCAACCATA	59.836	TCAAAAGGGCAGAAGAAGGA	59.926	38	292	255
TR6680_c0_g2_i1|1:427|91:105	(TGC)5	MK1089	GCTGCTGCTGTTGTTGTTGT	60.104	GCGCGAGAAGCTAGAAAAGA	60.003	67	350	284
TR69765_c0_g1_i1|1:447|54:68	(GGC)5	MK10890	CACACGCACAGGTGTCGAT	61.869	TCCACAATGTCTCGATCTGG	59.631	33	171	139
TR69767_c0_g1_i1|2385:2794|2585:2594	(GA)5	MK10891	GCTCGGGGTTATGTTCTGAT	59.009	CATCCATTGCAGATCCACAC	59.925	117	316	200
TR69767_c0_g1_i2|2364:2773|2564:2573	(GA)5	MK10891	GCTCGGGGTTATGTTCTGAT	59.009	CATCCATTGCAGATCCACAC	59.925	117	316	200
TR69767_c1_g1_i1|1:201|58:78	(CAA)7	MK10892	GCAATCAAAACGCAGCAAAT	61.143	AACACAAACAACGCAAGACG	59.805	32	185	154
TR69767_c2_g1_i1|1:241|102:125	(TTG)8	MK10893	TCTTCCGATCTTGGCTGTCT	59.95	CAACATAATGGCTGCAATGG	59.953	3	152	150
TR69768_c0_g1_i1|1:364|57:74	(ATT)6	MK10894	TTGCGTCTTCTTGCTAGTGG	59.22	GAGAGTTAGACGCCGGACAG	60.012	25	329	305
TR69776_c0_g1_i1|1:254|70:97	(CT)14	MK10895	GCACCCCTTCTCTTCAATGT	59.141	AAGGGGCCGAATCTAGTGAA	60.949	31	200	170
TR69776_c0_g3_i1|1:294|70:137	(CT)34	MK10895	GCACCCCTTCTCTTCAATGT	59.141	AAGGGGCCGAATCTAGTGAA	60.949	31	240	210
TR69776_c0_g4_i1|1:262|70:105	(CT)18	MK10895	GCACCCCTTCTCTTCAATGT	59.141	AAGGGGCCGAATCTAGTGAA	60.949	31	208	178
TR69776_c0_g2_i1|1:289|127:136	(CT)5	MK10896	CAACAGCGCCTACCAGCTAT	60.428	AGGGGCCGAATCTAGTGAAG	60.59	56	234	179
TR69784_c0_g1_i1|1:588|116:130	(TGT)6	MK10897	GCTGCTATGGCGTGAATTTG	61.686	TTCGAGACGTCGACAACAAG	60.025	1	346	346
TR69784_c0_g1_i1|1:588|70:87	(TGC)5	MK10897	GCTGCTATGGCGTGAATTTG	61.686	TTCGAGACGTCGACAACAAG	60.025	1	346	346
TR69790_c0_g1_i1|1:377|168:177	(CT)5	MK10898	CCACAATTTCGTATAAAGCAGGTG	61.856	TATCGACCCAGATTCGCCTA	60.564	57	199	143
TR69790_c0_g1_i1|3593:4002|3793:3802	(CT)5	MK10899	GCAGTATCGTGCATAAATTTCG	59.651	TATCGACCCAGATTCGCCTA	60.564	4	232	229
TR805_c16_g1_i1|1:1769|1353:1376	(CGT)6	MK109	TTGGACACGAAGAGGAGGTC	60.238	CTCGGCCTTTGTCTTTCTCC	61.256	1181	1513	333
TR6681_c0_g1_i1|1:353|96:113	(GCA)6	MK1090	ATGTGCGCTCAGCAAGTTTT	60.974	GAATCCGTTCGCATTTGTTT	59.945	11	144	134
TR69838_c0_g2_i1|1:1109|29:43	(GTC)5	MK10900	TGCTGCTAGCTTCCTGTCTG	59.49	CAACATCCGTTTCATGGTCA	60.367	6	392	387
TR69848_c0_g1_i1|1809:2212|2009:2018	(CG)5	MK10901	ACTGCTCCTCGAGCGTGA	60.894	CGCTGACCTTCCACTACGTC	60.854	66	332	267
TR69853_c0_g1_i1|1:1088|998:1018	(CGC)7	MK10902	TGACGCAGCTCTTGCTTAGA	60.035	GCTAGACGAGCAGGAGGAGA	59.851	658	1053	396
TR69853_c1_g1_i1|1646:2063|1846:1863	(GCC)6	MK10903	CTCCCCATCTCCGTCGTT	61.04	AACCAACTCGGCAGTCAGTC	60.307	180	361	182
TR69860_c0_g1_i1|1:287|231:245	(CAT)5	MK10904	CAAGCTGTTCATGGGTGCTA	59.864	GAAGCCAGGAAGACGACAAG	59.989	53	283	231
TR69879_c0_g1_i1|1:558|483:496	(TG)7	MK10905	GGGCACTCACTCCCAAAATA	59.933	TCTCTCTCTCATTACCATGTGTCTG	59.824	343	532	190
TR69879_c0_g1_i2|1:739|664:677	(TG)7	MK10905	GGGCACTCACTCCCAAAATA	59.933	TCTCTCTCTCATTACCATGTGTCTG	59.824	524	713	190
TR69879_c0_g1_i2|1:739|148:165	(AG)9	MK10906	GACACTCACCTGCAATCACG	60.319	CAGCAGAAGCTTGTTGATGC	59.746	75	318	244
TR69901_c1_g5_i1|1:562|134:145	(AT)6	MK10907	TTTGATAGGGTCTTTGGTTGC	59.077	AAATGCGTTGCCCATCTAAC	59.967	57	315	259
TR69921_c0_g1_i1|3165:3576|3365:3376	(AC)6	MK10908	TGCAATTGAGCTCTGGAATG	59.948	GGACAGGTGCCAGATAGGAA	60.073	69	254	186
TR69924_c0_g1_i1|2887:3227|3087:3102	(GT)8	MK10909	GAGACGGAGATCGCTTTGAG	60.096	TTGGCTCGAGATGAAGGTCT	59.95	30	327	298
TR6685_c0_g1_i1|1:363|83:97	(GAC)5	MK1091	AGGAGGATGCCCTAGAGGAG	59.795	GCCCAAGGAGAGGATGTCTA	59.239	8	174	167
TR69933_c1_g1_i1|1:395|181:195	(GGT)5	MK10910	AAGTTCCACAGCCCACAATC	59.973	GAAGTGATTCCAGCTGTTCCA	60.248	44	367	324
TR69933_c1_g1_i2|1:395|181:195	(GGT)5	MK10910	AAGTTCCACAGCCCACAATC	59.973	GAAGTGATTCCAGCTGTTCCA	60.248	44	367	324
TR69933_c1_g1_i3|1:395|181:195	(GGT)5	MK10910	AAGTTCCACAGCCCACAATC	59.973	GAAGTGATTCCAGCTGTTCCA	60.248	44	367	324
TR69933_c1_g1_i4|1:395|181:195	(GGT)5	MK10910	AAGTTCCACAGCCCACAATC	59.973	GAAGTGATTCCAGCTGTTCCA	60.248	44	367	324
TR69933_c1_g1_i5|1:395|181:195	(GGT)5	MK10910	AAGTTCCACAGCCCACAATC	59.973	GAAGTGATTCCAGCTGTTCCA	60.248	44	367	324
TR69933_c1_g1_i6|1:395|181:195	(GGT)5	MK10910	AAGTTCCACAGCCCACAATC	59.973	GAAGTGATTCCAGCTGTTCCA	60.248	44	367	324
TR69933_c1_g1_i7|1:395|181:195	(GGT)5	MK10910	AAGTTCCACAGCCCACAATC	59.973	GAAGTGATTCCAGCTGTTCCA	60.248	44	367	324
TR69933_c1_g1_i8|1:395|181:195	(GGT)5	MK10910	AAGTTCCACAGCCCACAATC	59.973	GAAGTGATTCCAGCTGTTCCA	60.248	44	367	324
TR69933_c1_g1_i1|1791:2073|1991:2014	(ATC)8	MK10911	ATGCATCAGTTAGCCGGTTC	60.103	TAATGAAGAACGTGCGATGC	59.839	70	269	200
TR69933_c1_g1_i2|1879:2161|2079:2102	(ATC)8	MK10911	ATGCATCAGTTAGCCGGTTC	60.103	TAATGAAGAACGTGCGATGC	59.839	70	269	200
TR69933_c1_g1_i3|1776:2058|1976:1999	(ATC)8	MK10911	ATGCATCAGTTAGCCGGTTC	60.103	TAATGAAGAACGTGCGATGC	59.839	70	269	200
TR69933_c1_g1_i4|1773:2055|1973:1996	(ATC)8	MK10911	ATGCATCAGTTAGCCGGTTC	60.103	TAATGAAGAACGTGCGATGC	59.839	70	269	200
TR69933_c1_g1_i5|1758:2040|1958:1981	(ATC)8	MK10911	ATGCATCAGTTAGCCGGTTC	60.103	TAATGAAGAACGTGCGATGC	59.839	70	269	200
TR69933_c1_g1_i6|2053:2335|2253:2276	(ATC)8	MK10911	ATGCATCAGTTAGCCGGTTC	60.103	TAATGAAGAACGTGCGATGC	59.839	70	269	200
TR69933_c1_g1_i7|1912:2194|2112:2135	(ATC)8	MK10911	ATGCATCAGTTAGCCGGTTC	60.103	TAATGAAGAACGTGCGATGC	59.839	70	269	200
TR69933_c1_g1_i8|1930:2212|2130:2153	(ATC)8	MK10911	ATGCATCAGTTAGCCGGTTC	60.103	TAATGAAGAACGTGCGATGC	59.839	70	269	200
TR69938_c0_g1_i1|1:435|310:319	(TG)5	MK10912	TTGGGAGGTTGAATTGAAGG	59.903	CTCCACAAACCCACGTTCTT	60.005	255	376	122
TR69946_c0_g1_i2|1:1904|1789:1804	(AT)8	MK10913	TCTCAAGTGCCTTGTTGCAC	60.032	AGATACGCGTGAATCCATGA	59.105	1692	1863	172
TR69960_c0_g1_i1|1:275|160:177	(CCA)6	MK10914	GCGGCTAAACAAAACAAAGG	59.758	GCGGTAGAGATGCTGAGGAG	60.119	78	246	169
TR69967_c0_g1_i2|1:665|307:316	(TA)5	MK10915	TGTTGTTTGCGTAGCGTAGG	59.934	TCCTTCCTTTGGGGAAAACT	59.912	245	525	281
TR69967_c0_g1_i4|1:664|307:316	(TA)5	MK10915	TGTTGTTTGCGTAGCGTAGG	59.934	TCCTTCCTTTGGGGAAAACT	59.912	245	525	281
TR69981_c0_g1_i2|3005:3294|3205:3231	(CTC)9	MK10916	GGTAGGAATTTTGCGTTGGA	59.938	AGCGGGAAGAGTAGGAGCAC	60.923	89	258	170
TR69981_c0_g1_i3|2917:3206|3117:3143	(CTC)9	MK10916	GGTAGGAATTTTGCGTTGGA	59.938	AGCGGGAAGAGTAGGAGCAC	60.923	89	258	170
TR69981_c0_g1_i4|2239:2528|2439:2465	(CTC)9	MK10916	GGTAGGAATTTTGCGTTGGA	59.938	AGCGGGAAGAGTAGGAGCAC	60.923	89	258	170
TR69993_c0_g1_i1|1:460|87:98	(TA)5	MK10917	TGAAATGGTGGTACGTGTCTG	59.475	TTCCAGTTTCAGCAATCAGC	59.002	64	457	394
TR69993_c0_g1_i1|1:460|114:123	(TG)6	MK10918	CGTGTCTGATGTGTGTGTGTG	59.661	TTCCAGTTTCAGCAATCAGC	59.002	77	457	381
TR69993_c0_g1_i1|1:460|99:108	(TG)5	MK10918	CGTGTCTGATGTGTGTGTGTG	59.661	TTCCAGTTTCAGCAATCAGC	59.002	77	457	381
TR70001_c0_g1_i1|1:278|64:78	(GGC)5	MK10919	TACAGCCTCATCAGCGACAC	60.016	TGGTGATGAACTGGGTGAGA	60.088	21	186	166
TR6709_c0_g1_i1|1:674|36:50	(GTC)5	MK1092	AGTCTGCAGGCCAATTTCAG	60.397	AGCAGCCAAGTTCAGCAGAT	60.164	16	195	180
TR70007_c0_g1_i2|19:433|219:233	(GCT)5	MK10920	ATTGCACACGACGACAAGAG	59.905	CACAAGCTCGCACAAGAGAG	59.922	34	411	378
TR70007_c0_g1_i4|520:929|720:729	(TCA)5	MK10921	TGCGGACTTAGCTCGTTCTT	60.154	AAATGGTTACGGCTCCTGCT	61.006	9	276	268
TR70007_c0_g1_i5|520:929|720:729	(TCA)5	MK10921	TGCGGACTTAGCTCGTTCTT	60.154	AAATGGTTACGGCTCCTGCT	61.006	9	276	268
TR70007_c0_g1_i4|993:1407|1193:1207	(AG)6	MK10922	CAAGTTTTCATCCGCCAAGT	60.11	TTCAAATGTGTCGTCGGTGT	60.008	96	403	308
TR70007_c0_g1_i5|993:1407|1193:1207	(AG)6	MK10922	CAAGTTTTCATCCGCCAAGT	60.11	TTCAAATGTGTCGTCGGTGT	60.008	96	403	308
TR70007_c0_g1_i4|1242:1653|1442:1453	(TG)5	MK10923	GCTTTCATCCAAGCACACAA	59.847	AAGAACCCGTGAACAACTGG	60.005	103	233	131
TR70007_c0_g1_i5|1242:1653|1442:1453	(TG)5	MK10923	GCTTTCATCCAAGCACACAA	59.847	AAGAACCCGTGAACAACTGG	60.005	103	233	131
TR70008_c0_g1_i1|1:522|415:438	(ACA)8	MK10924	GCTTCATTCACAAGCCCAGT	60.263	CGATTGCTGTTGTTGTTGCT	59.911	168	504	337
TR70026_c0_g1_i1|1:708|522:536	(GTG)5	MK10925	GGTAATCGAAACGCAGGAAG	59.708	TCTTTACCGCAGTTGAAGCA	59.609	319	572	254
TR70026_c0_g1_i1|1:708|624:638	(GTG)5	MK10925	GGTAATCGAAACGCAGGAAG	59.708	TCTTTACCGCAGTTGAAGCA	59.609	319	674	356
TR70057_c0_g1_i1|1:1233|869:883	(CGC)5	MK10926	ATGCAAGGTCAAGGTCAAGC	60.263	TTTTGCGAACCAGAAATCAG	58.892	827	1035	209
TR70057_c0_g1_i2|1:1748|1384:1398	(CGC)5	MK10926	ATGCAAGGTCAAGGTCAAGC	60.263	TTTTGCGAACCAGAAATCAG	58.892	1342	1550	209
TR70078_c0_g1_i1|1:395|311:324	(CG)7	MK10927	GGAGCATGTTCTGCAACTCA	59.992	CTCCGTTCCTCCCATTGC	61.586	4	352	349
TR70078_c0_g2_i1|1:1561|1477:1490	(CG)7	MK10928	AGCATGTTCTGCAACTCGTG	60.056	CTCCGTTCCTCCCATTGC	61.586	1172	1518	347
TR70078_c0_g2_i2|1:1613|1396:1410	(GGA)5	MK10929	GACGAGGATGGCCTTGTG	60.205	GCCTATAAACCGCCACCACT	61.247	1153	1495	343
TR6716_c0_g2_i1|435:849|635:649	(CGA)5	MK1093	AGGCCTCAGCCAATTCTACC	60.599	CTCGAACCCACCAACGAC	60.088	37	280	244
TR6716_c0_g2_i3|435:849|635:649	(CGA)5	MK1093	AGGCCTCAGCCAATTCTACC	60.599	CTCGAACCCACCAACGAC	60.088	37	280	244
TR70078_c0_g2_i3|1:1614|1396:1410	(GGA)5	MK10930	GACGAGGATGGCCTTGTG	60.205	CTCCAGTCAGTGGGAGAACC	59.682	1153	1539	387
TR70082_c0_g1_i1|1:1596|1016:1030	(GCG)5	MK10931	AGGAAGGTGAGCGACGAGTA	60.012	AGATGCGCACGTTCTTCC	59.95	913	1222	310
TR70092_c2_g1_i2|1:1346|39:50	(GA)6	MK10932	CGCAACGAATAGCAACAGAA	60.014	ACGACCATCTCCTCCTCCTT	60.073	0	385	386
TR70092_c2_g1_i3|1:1555|39:50	(GA)6	MK10932	CGCAACGAATAGCAACAGAA	60.014	ACGACCATCTCCTCCTCCTT	60.073	0	385	386
TR70120_c0_g1_i1|1:705|48:62	(TGT)5	MK10933	ACATTGTCGTTGCGGTTGT	60.024	AGCAAGTGGAAGCAGTCGAT	60.02	25	154	130
TR70132_c0_g1_i1|1:572|510:533	(CAA)8	MK10934	TACGAAAACCACCACGACAA	60.004	CGGCTCATCGTCTTGACC	60.363	154	551	398
TR70137_c0_g1_i1|1:1288|1215:1234	(AG)10	MK10935	TGTTAGCTTGCTGCCTCTCA	59.888	CAGGTGCGATTCTCCTCTTT	59.43	888	1273	386
TR70141_c0_g1_i1|1:287|68:87	(TC)10	MK10936	GCTGCTCTATATTGATGCGTGA	60.393	CGCTGCACACTGAAAACAAT	59.911	32	243	212
TR70141_c0_g1_i1|2786:3201|2986:3001	(TA)8	MK10937	CTTGTGTTCTCGGTGGTCAA	59.72	CTAGAGCTGGAGCCCTCCTT	60.11	2	348	347
TR70141_c0_g1_i1|2996:3333|3196:3213	(GA)9	MK10938	GTGAGCGAGAGGAGAAGGAG	59.279	ATTCGTGCAACAACAACCAC	59.47	105	272	168
TR70159_c0_g1_i1|1:450|397:410	(CA)7	MK10939	GACTCCAAGGTGTGGGGTAA	59.82	ACTCCCTTGTCCCTTCACAG	59.149	174	446	273
TR6716_c0_g2_i2|1:1942|635:649	(CGA)5	MK1094	GTTTCTGCGTTGGAACTCGT	60.299	CGTCTTCAGAGTCGGTGTCC	60.861	500	881	382
TR6716_c0_g2_i4|1:1768|635:649	(CGA)5	MK1094	GTTTCTGCGTTGGAACTCGT	60.299	CGTCTTCAGAGTCGGTGTCC	60.861	500	881	382
TR70177_c0_g1_i1|1:1732|614:628	(TCA)5	MK10940	CCGAATCCTCATCATCGTCT	60.034	GTTGGCACAAGTCTCAAGCA	60.032	578	855	278
TR70177_c0_g1_i3|1:1363|614:628	(TCA)5	MK10940	CCGAATCCTCATCATCGTCT	60.034	GTTGGCACAAGTCTCAAGCA	60.032	578	855	278
TR70177_c0_g1_i4|1:964|672:686	(TCA)5	MK10941	CCGAATCCTCATCATCGTCT	60.034	CTCATTCAATCCTGGCCTGT	60.073	636	892	257
TR70177_c0_g1_i6|417:831|617:631	(TCA)5	MK10942	CCGAATCCTCATCATCGTCT	60.034	AACCATCTCGTGTCCCATTC	59.786	164	350	187
TR70178_c0_g1_i1|1:345|66:89	(GTTT)6	MK10943	TGGCTGTCATTGATCACGTT	60.12	AAAATCGTGAGGGCGTGTAG	60.132	14	232	219
TR70178_c0_g2_i1|1:342|66:89	(GTTT)6	MK10943	TGGCTGTCATTGATCACGTT	60.12	AAAATCGTGAGGGCGTGTAG	60.132	14	229	216
TR70185_c0_g1_i1|1:624|262:276	(CAC)5	MK10944	GAACGAGTTGTGCGTCGTC	60.466	AGGACAAAGCAAGGAAGCAA	59.993	72	402	331
TR70209_c3_g2_i2|1:615|533:552	(AAAG)5	MK10945	CGTCCCATAGACCCCTACCT	60.204	TTGGAAGACGACGGTAACAA	59.17	348	597	250
TR70209_c3_g2_i3|1892:2301|2092:2101	(TA)5	MK10946	TGGGTATTGGGTTCGTTTGT	60.088	CTCTTCCCCACTCTTCCTCA	59.375	169	307	139
TR70220_c0_g1_i1|1:292|185:194	(AG)5	MK10947	GCGAAAAGAGGCAGAAGAAA	59.708	TTTATCCCTTTGCGTTTCCA	60.427	28	256	229
TR70224_c0_g1_i1|1:274|104:113	(GT)5	MK10948	ACGGTCTTTGGTTCCTCGAC	61.455	TCCCTTTTGTACGCCTTTTG	60.103	64	214	151
TR70236_c0_g1_i1|1:514|97:120	(TTG)5	MK10949	CGGCAGTTTGATTGACTGAT	58.724	GCAACCAATTTATGCTGTGC	59.19	1	383	383
TR6719_c0_g1_i1|1:333|189:209	(GTC)7	MK1095	GACGTGCTTGTCCACAACTG	60.357	CCGTGCTCCATTTTATTTGC	60.456	99	246	148
TR70236_c0_g1_i1|1:514|150:164	(TGT)8	MK10950	GCTGCTGATTGTGATGATGC	60.395	GCAACCAATTTATGCTGTGC	59.19	121	383	263
TR70242_c0_g1_i1|3143:3420|3343:3370	(GAAA)7	MK10951	TTTATCGGCTCTGCAATGTG	59.833	CAAAAGCAGCTCAACATGAA	57.635	122	274	153
TR70242_c0_g1_i2|3143:3432|3343:3382	(GAAA)10	MK10951	TTTATCGGCTCTGCAATGTG	59.833	CAAAAGCAGCTCAACATGAA	57.635	122	286	165
TR70248_c0_g1_i1|1:1420|96:115	(CT)10	MK10952	GAGCAACGGAAAAGCAACTC	60	TTGGTTCTGTTTGGGGAAAG	59.942	57	258	202
TR70248_c0_g1_i2|1:1658|96:115	(CT)10	MK10952	GAGCAACGGAAAAGCAACTC	60	TTGGTTCTGTTTGGGGAAAG	59.942	57	258	202
TR70260_c0_g1_i1|1:788|400:409	(CT)5	MK10953	GCCAGAAAATCTCCACTCCA	60.195	ATCATCGTCCTCCTCCTCCT	60.035	356	643	288
TR70260_c0_g1_i1|1:788|623:637	(GGA)5	MK10954	AAATTATTGGGCGTCGTCTG	59.96	TCATCGTCTTCGGCCTCTAC	60.362	535	749	215
TR70272_c0_g1_i1|1:676|99:110	(CT)6	MK10955	CGCAATGGCTTCTTCTTGTC	60.914	GGTGCAGTTGTGTTTGAGGA	59.726	1	336	336
TR70301_c0_g1_i1|1:1623|1569:1586	(CT)9	MK10956	CTCGTGGATGGATTGAGCTT	60.218	GGAGAGAGAGAGAGGAGAGAGAGA	59.128	1417	1613	197
TR70303_c0_g1_i1|1:839|60:77	(CT)9	MK10957	GATGCTGCCTGTCTCCTCTC	60.104	GAGGGGCACTGTTGTTGTG	60.146	11	147	137
TR70303_c0_g2_i1|1:902|60:77	(CT)9	MK10957	GATGCTGCCTGTCTCCTCTC	60.104	GAGGGGCACTGTTGTTGTG	60.146	11	147	137
TR70313_c0_g1_i1|1:1479|394:411	(TAC)6	MK10958	ACAGCAGCCAAAATGGAACT	59.74	AGTGCAGGAACGGGTACATC	59.997	199	524	326
TR70313_c0_g1_i2|1:1617|394:411	(TAC)6	MK10958	ACAGCAGCCAAAATGGAACT	59.74	AGTGCAGGAACGGGTACATC	59.997	199	524	326
TR70313_c0_g1_i3|1:1491|394:411	(TAC)6	MK10958	ACAGCAGCCAAAATGGAACT	59.74	AGTGCAGGAACGGGTACATC	59.997	199	524	326
TR70313_c0_g1_i4|1:1605|394:411	(TAC)6	MK10958	ACAGCAGCCAAAATGGAACT	59.74	AGTGCAGGAACGGGTACATC	59.997	199	524	326
TR70313_c0_g1_i2|1:1617|986:1003	(GGC)6	MK10959	AATCACCTTCCTGCATCCAC	59.934	GTTCCTCGACTCCATCAAGC	59.81	793	1087	295
TR70313_c0_g1_i3|1:1491|860:877	(GGC)6	MK10959	AATCACCTTCCTGCATCCAC	59.934	GTTCCTCGACTCCATCAAGC	59.81	667	961	295
TR6729_c0_g1_i1|1:635|54:86	(ATA)11	MK1096	AGAAGCGAAGATGGCCAAA	60.869	GATGTGGACGCAATCACAAG	60.12	7	249	243
TR70313_c1_g1_i1|710:1123|910:923	(AC)7	MK10960	CCTGCCTGCCTGTAGCTAGT	59.662	TGAATTGGAGGGATGAAAGT	57.017	72	381	310
TR70319_c0_g1_i1|1:346|52:67	(TA)5	MK10961	GCCGTTTTGACTGTGTGTCT	58.78	CGGGTCTCTGCTCATCATCT	60.372	14	223	210
TR70323_c0_g1_i2|1:1444|468:482	(CCG)5	MK10962	CTACTGCCTCCCATTCCATC	59.508	TGCTGGTGCTGACAAGAAAG	60.175	416	793	378
TR70334_c0_g1_i1|1:376|124:143	(ATGA)5	MK10963	AAAATGGTTCGCATGGCTAC	59.967	TCGACGACTAAGAAGCGTCA	59.74	0	255	256
TR70346_c0_g1_i1|1:658|586:603	(TAA)6	MK10964	GTAGCTTCGCTTGCCTATGG	60.003	TGGCAGTTGCTAGGGCTTAT	59.867	287	633	347
TR70368_c0_g2_i1|2108:2522|2308:2322	(TGC)5	MK10965	TCTCTGGACGATGACGTTTG	59.831	GCATTGCATGCTCAGAAGAA	60.104	14	386	373
TR70368_c0_g2_i1|2751:3009|2951:2965	(TGC)5	MK10966	CAGGGATGAGTTCCGTTCAT	59.927	CGCAAGAAGAGGGAGTGAAA	60.508	93	257	165
TR70382_c0_g1_i1|1:314|102:119	(CA)6	MK10967	CCCGACACAAACTCACACAC	60.047	CTTAAAGTGCGCCACACAAA	59.911	13	154	142
TR70389_c0_g1_i1|1:1236|1057:1068	(TG)6	MK10968	GTGACCTCATGCTCGTTGTG	60.319	ACGAAACTCGTTGCTCGAAT	59.882	778	1158	381
TR70394_c0_g1_i1|1824:2238|2024:2038	(TCC)5	MK10969	CTCGTCCTCCTCCTTCTCCT	59.945	GCCATCACCACCATGTCTC	59.909	138	412	275
TR6731_c0_g1_i1|1:453|385:402	(AGA)6	MK1097	GATGAGATGACGAGGGGAAA	60.011	AGGGCGTTGCCCATATAGA	60.442	107	439	333
TR6731_c0_g2_i1|1:454|386:403	(AGA)6	MK1097	GATGAGATGACGAGGGGAAA	60.011	AGGGCGTTGCCCATATAGA	60.442	107	440	334
TR6731_c0_g3_i1|1:454|386:403	(AGA)6	MK1097	GATGAGATGACGAGGGGAAA	60.011	AGGGCGTTGCCCATATAGA	60.442	107	440	334
TR70399_c0_g3_i1|1:904|574:585	(TG)6	MK10970	GAAGGGCATAGCCTTGTTGA	60.214	CATGCACTCCCCAGCTTTAT	60.096	489	859	371
TR70406_c0_g2_i1|1:229|147:161	(CAC)5	MK10971	ACCGCCCAACTATCCTCTCT	60.096	GGTGGAAATTGTGGTGGAAA	60.594	33	182	150
TR70406_c0_g3_i1|1:460|378:392	(CAC)5	MK10972	GTGGTTTGGCTTCGTATGGT	59.859	GGTGGAAATTGTGGTGGAAA	60.594	44	413	370
TR70443_c0_g1_i1|1:1248|1179:1202	(TTAT)6	MK10973	CAACCTGATTTCGATGGTGA	59.496	CCTGCCTGTTAGATTGATCG	58.325	1088	1246	159
TR70450_c0_g1_i1|1:584|548:557	(AG)5	MK10974	TGCTCCCTACCTGCTGATTT	59.836	AAAATCCGCTCCGTCTGC	61.302	277	581	305
TR70469_c0_g1_i1|1:278|58:78	(TGC)7	MK10975	AAATTGGCTGGTCCTGTTTG	59.971	TTGCCAACGATGTTTACCAG	59.585	2	125	124
TR70469_c0_g1_i2|1:1386|58:78	(TGC)7	MK10975	AAATTGGCTGGTCCTGTTTG	59.971	TTGCCAACGATGTTTACCAG	59.585	3	126	124
TR70469_c0_g1_i1|1902:2171|2102:2122	(TGC)7	MK10976	GCCTGGCTCCAAATAGAACT	58.411	TCTAGCCCGTCCAGACAATC	60.218	20	251	232
TR70470_c1_g1_i1|1:216|133:147	(TTG)5	MK10977	GCCGCCAGTTTGAGTTTATT	59.229	TTCTCGCTATGGTCTCATCGT	59.851	37	210	174
TR70482_c0_g1_i1|1:215|35:64	(AC)15	MK10978	TTCCTTCCTTGCAACAAACC	60.088	GGCTCAATCTTCTCCACCTTC	60.205	9	135	127
TR70482_c0_g2_i1|1:211|35:60	(AC)13	MK10978	TTCCTTCCTTGCAACAAACC	60.088	GGCTCAATCTTCTCCACCTTC	60.205	9	131	123
TR70482_c0_g5_i1|1:213|35:62	(AC)14	MK10978	TTCCTTCCTTGCAACAAACC	60.088	GGCTCAATCTTCTCCACCTTC	60.205	9	133	125
TR70482_c0_g6_i1|1:209|35:58	(AC)12	MK10978	TTCCTTCCTTGCAACAAACC	60.088	GGCTCAATCTTCTCCACCTTC	60.205	9	129	121
TR70482_c0_g10_i1|1:319|186:211	(AC)13	MK10979	TCCTGGTCGCTTCAATTTTC	60.192	CCCATGGTCTGGTGATTAGG	60.187	143	317	175
TR70482_c0_g3_i1|1:325|186:217	(AC)16	MK10979	TCCTGGTCGCTTCAATTTTC	60.192	CCCATGGTCTGGTGATTAGG	60.187	143	323	181
TR70482_c0_g7_i1|1:317|186:209	(AC)12	MK10979	TCCTGGTCGCTTCAATTTTC	60.192	CCCATGGTCTGGTGATTAGG	60.187	143	315	173
TR70482_c0_g8_i1|1:321|186:213	(AC)14	MK10979	TCCTGGTCGCTTCAATTTTC	60.192	CCCATGGTCTGGTGATTAGG	60.187	143	319	177
TR70482_c0_g9_i1|1:323|186:215	(AC)15	MK10979	TCCTGGTCGCTTCAATTTTC	60.192	CCCATGGTCTGGTGATTAGG	60.187	143	321	179
TR6731_c2_g18_i1|2634:2932|2834:2860	(CTT)9	MK1098	CTTGGCATTGAAAACCCTGT	59.971	TGAGTTGGATCAACGTCGTAA	59.184	117	269	153
TR6731_c2_g18_i2|1:1371|1273:1299	(CTT)9	MK1098	CTTGGCATTGAAAACCCTGT	59.971	TGAGTTGGATCAACGTCGTAA	59.184	1190	1342	153
TR6731_c2_g18_i3|1:1470|1372:1398	(CTT)9	MK1098	CTTGGCATTGAAAACCCTGT	59.971	TGAGTTGGATCAACGTCGTAA	59.184	1289	1441	153
TR70482_c0_g4_i1|1:638|443:456	(TG)7	MK10980	CCCACAAGAAGGCACACATA	59.566	CCCGGTACCATGACAGCTAA	60.904	268	637	370
TR70482_c0_g4_i1|1:638|602:611	(TA)5	MK10980	CCCACAAGAAGGCACACATA	59.566	CCCGGTACCATGACAGCTAA	60.904	268	637	370
TR127639_c0_g2_i1|1:544|63:80	(ACC)6	MK10981	TGCTGTTTCGTTTTCGTCTG	60.027	GTTGCTCTGGTCTGGTGGTC	60.723	8	128	121
TR70483_c0_g1_i1|1:325|229:246	(ACC)6	MK10981	TGCTGTTTCGTTTTCGTCTG	60.027	GTTGCTCTGGTCTGGTGGTC	60.723	174	294	121
TR70483_c1_g1_i1|1:457|74:91	(CAA)5	MK10982	GGTGTGAGTGAGAACGAGCA	60.03	GTTGCTGGTGATGATGTTGG	59.967	3	225	223
TR70483_c1_g1_i1|1:457|373:387	(ACC)6	MK10983	TTCTCACTCACACCCACACC	59.55	CTGTTGTTGTTGCTGCTGCT	60.245	134	410	277
TR70485_c0_g1_i1|1:1445|1409:1423	(GGA)5	MK10984	ACTGGATCAGTGGGCCTTC	60.064	CTGTTCTGCTTCCCACGA	58.419	1149	1441	293
TR70493_c0_g1_i1|1:337|281:295	(CGG)5	MK10985	TGCTCATCGTCTTTTGCTTG	60.134	ACCTGCTCCTCCTCCTCCT	60.352	50	322	273
TR70495_c0_g2_i1|1:1074|702:711	(GC)5	MK10986	GTACATGGGCACGTGGTCTA	59.445	GGGGATACTACGGCAGCTC	59.667	487	743	257
TR70498_c0_g1_i1|3175:3496|3375:3389	(GTG)5	MK10987	ATGTGTCATCGGCACCACTA	59.992	GAGCCAGTGTTGTCCTGGTT	60.159	161	291	131
TR70499_c0_g1_i1|1:501|403:414	(TA)6	MK10988	CGAAACCATCTTGGCATTCT	60.074	AGTGTGTGTGTGTGTGTGTGTG	58.997	94	445	352
TR70499_c0_g1_i1|1:501|416:445	(AC)15	MK10989	CGAAACCATCTTGGCATTCT	60.074	GACACCTTTTGTCACTTTTCTGTC	59.234	94	477	384
TR6734_c0_g1_i1|1:490|108:122	(CGG)5	MK1099	GTACCACACCAGCCACAACA	60.487	TCTCAGCGCTCACCACTTTA	59.74	83	416	334
TR70503_c0_g1_i1|1:389|305:314	(GC)5	MK10990	ATGGAGAGCAGCACCTTGAT	59.834	ATTGGCTACGGTGTTTGCAT	60.395	64	360	297
TR70510_c0_g2_i1|1:1162|1091:1105	(TGT)5	MK10991	TCCAACGGGCTAAGATTGTC	60.074	ACAGCAGCAACAGCAACAAC	60.104	763	1140	378
TR70538_c0_g1_i1|1:545|497:516	(AC)10	MK10992	TTGTATGTGTTCGCGTGGTT	60.035	CAATCTTGTTCTGCGAACTTGT	59.424	252	541	290
TR70558_c0_g1_i1|1:386|51:68	(GA)9	MK10993	GGGGACTGTCAACAGACAGAA	60.143	TGCATAGGACATGGAAGCAA	60.22	19	268	250
TR70562_c0_g2_i2|1:1490|1046:1060	(GGA)5	MK10994	ATCAGCGCGGAATTCACTAC	60.243	TCTCCCCTGATCCACAACTC	60.048	1024	1392	369
TR70569_c0_g1_i1|1:1630|103:112	(TA)5	MK10995	AAGCTTTGGATGTAGGGAGCTA	59.415	TGTTCCTGCATTGTGTCCAT	59.967	28	423	396
TR70569_c0_g1_i1|1:1630|1123:1146	(GCT)8	MK10996	TGTCTTGTGCTTTGCTGTCC	60.032	CTGGACACGGTGGATCAGTT	60.987	912	1224	313
TR70608_c0_g2_i1|1:251|134:148	(GCC)5	MK10997	CGAGTTGAAGGGGTTGGAG	60.63	GCCTTCGTCATCCTCCTCT	59.349	1	229	229
TR70608_c0_g3_i1|1:251|134:148	(GCC)5	MK10997	CGAGTTGAAGGGGTTGGAG	60.63	GCCTTCGTCATCCTCCTCT	59.349	1	229	229
TR70608_c0_g2_i1|1:251|198:212	(GAA)5	MK10998	GCCCGTTCTGGTACTGGT	58.511	CTGCCTTCGTCATCCTCCT	60.356	36	231	196
TR70608_c0_g3_i1|1:251|198:212	(GAA)5	MK10998	GCCCGTTCTGGTACTGGT	58.511	CTGCCTTCGTCATCCTCCT	60.356	36	231	196
TR70613_c0_g1_i1|1:416|34:51	(AAC)5	MK10999	CAACTTCAACACTTGCAACACT	57.997	TTCGCTGGTGATTGTTTGAG	59.84	0	264	265
TR80_c0_g1_i1|1:1684|49:84	(CTC)12	MK11	AGTTCATTTCGCCAGCTCAT	59.843	GTGCCTTGATGGGTTCACTT	59.973	0	290	291
TR80_c0_g1_i2|1:1785|49:84	(CTC)12	MK11	AGTTCATTTCGCCAGCTCAT	59.843	GTGCCTTGATGGGTTCACTT	59.973	0	290	291
TR809_c1_g1_i1|1:1953|1647:1656	(CA)5	MK110	AGCAGCGATCCAAAGAAGAA	60.096	TCTGCTCTCCTCTCCTACCG	59.697	1519	1716	198
TR6734_c0_g1_i1|1:490|343:357	(TGC)5	MK1100	CGACCGAAACGAATCAAAAC	60.481	TCTCAGCGCTCACCACTTTA	59.74	215	416	202
TR70613_c0_g1_i1|1:416|268:282	(CAG)6	MK11000	GTCGGCAAATGTCAACTCAA	59.697	TGCTGTTGTTGTTGTTGCTG	59.504	221	343	123
TR70634_c0_g1_i1|1:712|627:662	(AT)18	MK11001	TTGTCACGGGCTGTAGTCTG	59.897	TTCTGGACACTCCAAACTGATCT	60.16	357	685	329
TR70634_c0_g1_i2|1:700|627:650	(AT)12	MK11001	TTGTCACGGGCTGTAGTCTG	59.897	TTCTGGACACTCCAAACTGATCT	60.16	357	673	317
TR70640_c0_g1_i1|1:376|59:73	(TGC)5	MK11002	TTAATTGAGGCTGCCGATCTA	59.824	ACAGCAACAGCAACAGCAAC	60.104	11	294	284
TR70671_c0_g1_i1|1:605|553:573	(AGA)7	MK11003	ATCGGACGACCACAAGAGAT	59.535	GCGCGTTTTGACCATTTT	59.67	222	602	381
TR70678_c0_g2_i1|2173:2582|2373:2382	(TC)5	MK11004	GCCGCAATAACTTCTTCACC	59.713	CCTTCCAGATTGGTGCGTAT	59.955	102	271	170
TR70679_c0_g1_i1|1:300|196:216	(TGC)7	MK11005	ACGGGTGGATGATTCGTTTA	60.192	CTCCAAGCAATTCCCAACAT	59.933	12	264	253
TR70679_c0_g1_i1|1:300|217:240	(TGA)8	MK11005	ACGGGTGGATGATTCGTTTA	60.192	CTCCAAGCAATTCCCAACAT	59.933	12	264	253
TR70681_c0_g2_i1|1:260|140:149	(AC)5	MK11006	GTTCCGGACTGGACAAGAAA	60.088	AGTTTGCCGACATCTTCACC	60.119	115	254	140
TR70703_c0_g1_i1|1:1280|659:673	(TGG)5	MK11007	GTTCAAAGCCAGGGCAAGTA	60.249	CGACGACGAAGACAAAATGA	59.84	471	778	308
TR70715_c0_g1_i1|1:428|224:238	(GAC)5	MK11008	AGTCGCTTGCTTGGTTTTGT	59.92	GCTGACGATCGAATCCAAAT	60.043	31	294	264
TR70734_c0_g1_i1|1:903|818:835	(CGG)6	MK11009	ACTCCTGCACAAGCACGATA	59.47	AGAACCTGGCTCCGTTCC	60.199	492	860	369
TR70734_c0_g1_i2|1:575|490:507	(CGG)6	MK11009	ACTCCTGCACAAGCACGATA	59.47	AGAACCTGGCTCCGTTCC	60.199	164	532	369
TR6749_c0_g1_i1|1:241|195:210	(TA)9	MK1101	CGTTGTAATGCACAGGCACA	61.737	ACCCACCGTTTCACAAAATC	59.694	64	237	174
TR6749_c0_g1_i1|1:241|96:113	(TA)8	MK1101	CGTTGTAATGCACAGGCACA	61.737	ACCCACCGTTTCACAAAATC	59.694	64	237	174
TR70741_c1_g1_i1|1:515|356:367	(GC)6	MK11010	CATCATCCATCGTCTCAGGA	59.585	CTCCAGTCGTTTCCATCAGG	60.646	146	440	295
TR70742_c0_g1_i1|1:459|252:271	(CTAG)5	MK11011	CGAGAACGAAGCAAGAAACC	59.993	GACTTCATCCAACCCAGCAT	59.934	210	405	196
TR70743_c0_g3_i1|1:463|154:163	(TA)5	MK11012	GCCCTGCCATTTCCATATAC	59.258	TGTAGTGTGGCGAAAACGAG	59.904	120	337	218
TR70745_c0_g1_i1|1:436|277:291	(CAA)5	MK11013	CAGGAATCGCCTATGTTGGT	59.955	TGGTCTACGGTCAGCAAATTC	60.125	49	335	287
TR70767_c0_g3_i1|1:340|63:77	(CGC)5	MK11014	CCATGTTCCACCCGAAGAC	61.339	GGGGTTACACCAGGACCAC	60.08	0	319	320
TR70771_c0_g1_i1|1:688|590:607	(TTG)6	MK11015	AGTTTGGCCGTTCGTATTTG	59.996	AAGACCGCCAAGACCACTC	60.253	366	667	302
TR70771_c0_g2_i1|1809:2107|2009:2026	(TTG)6	MK11016	TTCGAGCCTTGAGTCCAAAT	59.813	AAGACCGCCAAGACCACTC	60.253	70	277	208
TR70773_c0_g1_i1|2856:3273|3056:3073	(CGT)6	MK11017	GAGCTTGACCCTGAAGAACG	59.989	GATCGACGACGAAAAGATGG	60.603	164	401	238
TR70773_c0_g1_i2|2871:3288|3071:3088	(CGT)6	MK11017	GAGCTTGACCCTGAAGAACG	59.989	GATCGACGACGAAAAGATGG	60.603	164	401	238
TR70773_c0_g1_i3|2819:3236|3019:3036	(CGT)6	MK11017	GAGCTTGACCCTGAAGAACG	59.989	GATCGACGACGAAAAGATGG	60.603	164	401	238
TR70773_c0_g1_i4|2834:3251|3034:3051	(CGT)6	MK11017	GAGCTTGACCCTGAAGAACG	59.989	GATCGACGACGAAAAGATGG	60.603	164	401	238
TR70773_c0_g1_i1|4019:4436|4219:4236	(GTT)6	MK11018	CTCGCTTGTTTCTCGGTTTC	59.993	TGAGCATGTCACAGCCTAGC	60.168	80	298	219
TR70773_c0_g1_i1|4040:4454|4240:4254	(GTT)5	MK11018	CTCGCTTGTTTCTCGGTTTC	59.993	TGAGCATGTCACAGCCTAGC	60.168	59	277	219
TR70773_c0_g1_i2|4034:4451|4234:4251	(GTT)6	MK11018	CTCGCTTGTTTCTCGGTTTC	59.993	TGAGCATGTCACAGCCTAGC	60.168	80	298	219
TR70773_c0_g1_i2|4055:4469|4255:4269	(GTT)5	MK11018	CTCGCTTGTTTCTCGGTTTC	59.993	TGAGCATGTCACAGCCTAGC	60.168	59	277	219
TR70773_c0_g1_i3|3982:4399|4182:4199	(GTT)6	MK11018	CTCGCTTGTTTCTCGGTTTC	59.993	TGAGCATGTCACAGCCTAGC	60.168	80	298	219
TR70773_c0_g1_i3|4003:4417|4203:4217	(GTT)5	MK11018	CTCGCTTGTTTCTCGGTTTC	59.993	TGAGCATGTCACAGCCTAGC	60.168	59	277	219
TR70773_c0_g1_i4|3997:4414|4197:4214	(GTT)6	MK11018	CTCGCTTGTTTCTCGGTTTC	59.993	TGAGCATGTCACAGCCTAGC	60.168	80	298	219
TR70773_c0_g1_i4|4018:4432|4218:4232	(GTT)5	MK11018	CTCGCTTGTTTCTCGGTTTC	59.993	TGAGCATGTCACAGCCTAGC	60.168	59	277	219
TR70773_c0_g2_i1|1:1667|1596:1613	(TGT)6	MK11019	TCGCCTCTTCACCTCTCAGT	60.135	ATCACCAAAGGCCAACAAAG	59.971	1420	1638	219
TR6754_c0_g1_i1|2371:2744|2571:2580	(TG)5	MK1102	GAAATTCTTGCCTCCGATTG	59.645	CCGTTTTGCCACGTACAGAT	60.944	169	361	193
TR70808_c0_g1_i1|1:324|60:74	(CGG)5	MK11020	GTGAGGGACCGAGATCGAG	60.778	CCGTGTTCGTCTGTTGTAGC	59.365	16	278	263
TR70808_c0_g2_i1|1:345|60:74	(CGG)5	MK11020	GTGAGGGACCGAGATCGAG	60.778	CCGTGTTCGTCTGTTGTAGC	59.365	16	299	284
TR70835_c0_g1_i1|1:292|229:238	(AG)5	MK11021	GGCGTTGATATTGACGAGGT	59.962	ATCGAAAGCTCCTTCCCCTA	60.166	58	258	201
TR70835_c0_g2_i1|1:348|285:294	(AG)5	MK11021	GGCGTTGATATTGACGAGGT	59.962	ATCGAAAGCTCCTTCCCCTA	60.166	114	314	201
TR70835_c1_g1_i1|1:707|438:447	(GA)5	MK11022	GAAGGCAATTGAGGGTCTGT	59.141	ATAGAGCGAACCCGTCAAAA	59.708	161	524	364
TR70852_c0_g1_i1|1:418|53:70	(ACA)6	MK11023	GGCGAAACAATGACAATCAG	59.127	GCAACCAAACATAGCGAACA	59.735	8	207	200
TR70852_c0_g1_i1|1:418|322:339	(AGC)6	MK11024	CAGCAGCCAGTAGCAACAAG	59.805	TGAGTCGCTTGAATCGTTTG	59.988	63	391	329
TR70862_c0_g1_i1|1:1902|240:254	(AGG)5	MK11025	TTGCTTCCTTTTCCTGGCTA	59.953	TATTTGGGAAGACCGTGGAC	59.79	157	456	300
TR70862_c0_g1_i3|1:1803|240:254	(AGG)5	MK11025	TTGCTTCCTTTTCCTGGCTA	59.953	TATTTGGGAAGACCGTGGAC	59.79	157	456	300
TR70862_c0_g1_i7|1:1886|323:337	(AGG)5	MK11025	TTGCTTCCTTTTCCTGGCTA	59.953	TATTTGGGAAGACCGTGGAC	59.79	157	539	383
TR70862_c0_g1_i8|1:1985|323:337	(AGG)5	MK11025	TTGCTTCCTTTTCCTGGCTA	59.953	TATTTGGGAAGACCGTGGAC	59.79	157	539	383
TR70862_c0_g1_i1|1:1902|1161:1175	(GCC)5	MK11026	GCCAAACTCAACTGGATCGT	60.119	TCTCCTCCTCCTCCTCCTTC	59.883	987	1367	381
TR70862_c0_g1_i8|1:1985|1244:1258	(GCC)5	MK11026	GCCAAACTCAACTGGATCGT	60.119	TCTCCTCCTCCTCCTCCTTC	59.883	1070	1450	381
TR70862_c0_g1_i9|1067:1481|1267:1281	(GCC)5	MK11026	GCCAAACTCAACTGGATCGT	60.119	TCTCCTCCTCCTCCTCCTTC	59.883	26	406	381
TR70862_c0_g1_i1|1:1902|1351:1365	(GGA)5	MK11027	GCCAAACTCAACTGGATCGT	60.119	GTCCTCCTCCTCCCCGTAGT	61.781	987	1386	400
TR70862_c0_g1_i8|1:1985|1434:1448	(GGA)5	MK11027	GCCAAACTCAACTGGATCGT	60.119	GTCCTCCTCCTCCCCGTAGT	61.781	1070	1469	400
TR70862_c0_g1_i3|1:1803|1062:1076	(GCC)5	MK11028	GGCAACTGTGGCATTTCTCT	60.263	TCTCCTCCTCCTCCTCCTTC	59.883	928	1268	341
TR70862_c0_g1_i4|1:1909|1168:1182	(GCC)5	MK11028	GGCAACTGTGGCATTTCTCT	60.263	TCTCCTCCTCCTCCTCCTTC	59.883	1034	1374	341
TR70862_c0_g1_i6|1:1980|1239:1253	(GCC)5	MK11028	GGCAACTGTGGCATTTCTCT	60.263	TCTCCTCCTCCTCCTCCTTC	59.883	1105	1445	341
TR70862_c0_g1_i7|1:1886|1145:1159	(GCC)5	MK11028	GGCAACTGTGGCATTTCTCT	60.263	TCTCCTCCTCCTCCTCCTTC	59.883	1011	1351	341
TR70862_c0_g1_i3|1:1803|1252:1266	(GGA)5	MK11029	GGCAACTGTGGCATTTCTCT	60.263	GTCCTCCTCCTCCCCGTAGT	61.781	928	1287	360
TR70862_c0_g1_i4|1:1909|1358:1372	(GGA)5	MK11029	GGCAACTGTGGCATTTCTCT	60.263	GTCCTCCTCCTCCCCGTAGT	61.781	1034	1393	360
TR70862_c0_g1_i6|1:1980|1429:1443	(GGA)5	MK11029	GGCAACTGTGGCATTTCTCT	60.263	GTCCTCCTCCTCCCCGTAGT	61.781	1105	1464	360
TR70862_c0_g1_i7|1:1886|1335:1349	(GGA)5	MK11029	GGCAACTGTGGCATTTCTCT	60.263	GTCCTCCTCCTCCCCGTAGT	61.781	1011	1370	360
TR6754_c0_g3_i1|1:233|115:129	(TGA)5	MK1103	GGATTGCTGCTGCTGTTTCT	60.547	AGTTGTTGTTGCTGGTGCTG	59.946	81	209	129
TR70862_c0_g1_i4|1:1909|346:360	(AGG)5	MK11030	TTGCTTCCTTTTCCTGGCTA	59.953	GAGCCAATCCAACTCAATCC	59.488	157	540	384
TR70862_c0_g1_i9|146:560|346:360	(AGG)5	MK11030	TTGCTTCCTTTTCCTGGCTA	59.953	GAGCCAATCCAACTCAATCC	59.488	11	394	384
TR70862_c0_g1_i6|1:1980|417:431	(AGG)5	MK11031	GGAGAGAATGGGGAGGAGAC	60.012	TATTTGGGAAGACCGTGGAC	59.79	361	633	273
TR70862_c0_g1_i9|1257:1671|1457:1471	(GGA)5	MK11032	GTGGGGAGGAGGAGTCTGTC	61.068	ATCCGACTGTGCCTGGAG	59.775	142	360	219
TR70867_c0_g1_i1|3032:3318|3232:3243	(TC)6	MK11033	TTGCAGCTGTCCAATCTGTT	59.445	GATTATACCACGCAGCAACG	59.21	22	251	230
TR70869_c0_g1_i1|1:655|439:453	(TCC)5	MK11034	CTGCTGCTCCTGCCTGAT	60.255	CCACTGTGCTCTCATCTCCA	59.98	278	621	344
TR70873_c0_g1_i1|1:356|280:297	(TGT)6	MK11035	CGACCTCGAATTCAACCATT	59.933	ACAACAGCAACAGCAGCAAC	60.104	216	347	132
TR70877_c0_g2_i1|1:1552|243:252	(AT)5	MK11036	TTGCTACATTCTCCCGATCC	60.036	TGAAGATCGAGTTGGCCATT	60.603	73	309	237
TR70877_c0_g2_i2|1:1589|243:252	(AT)5	MK11037	TTGCTACATTCTCCCGATCC	60.036	CGCTTATTTCCACAGGTTCC	59.569	73	412	340
TR70877_c0_g3_i1|1:277|139:153	(GCG)5	MK11038	CATCAGAATTGGAAAGTGTCCTC	59.99	CATCCCTAACGGAACAGGAA	59.926	2	246	245
TR70877_c0_g4_i1|1907:2245|2107:2121	(GCG)5	MK11039	ACCGTTTCCTCTTTCCATCA	59.526	CTCTCTCGTGGCAACAACTG	59.616	45	239	195
TR70877_c0_g4_i2|2549:2887|2749:2763	(GCG)5	MK11039	ACCGTTTCCTCTTTCCATCA	59.526	CTCTCTCGTGGCAACAACTG	59.616	45	239	195
TR6768_c0_g1_i1|1:337|252:261	(AT)5	MK1104	TGCTTTCTCAGCTCGTCGTA	59.888	CTACCTAGCTTCGCGCTCAC	60.313	27	288	262
TR70877_c0_g4_i3|1:1982|1844:1858	(GCG)5	MK11040	TTTCGATTGGCTCAGAGGAC	60.34	CATCCCTAACGGAACAGGAA	59.926	1641	1951	311
TR70894_c0_g3_i1|1:988|120:140	(GCC)7	MK11041	TCAACAGCCAGCAGTTCAAG	60.175	TGCTCGACAGGTTCATCATC	59.794	51	285	235
TR70898_c0_g1_i1|1:332|282:299	(AAG)6	MK11042	CGGACACACTCAACACAACC	60.047	ATCGTCTTCCTCACCCTCCT	60.073	48	331	284
TR70904_c0_g1_i1|1:616|482:516	(TTGTG)7	MK11043	CTCCAAGGGATTCCATGCTA	60.029	CACCAAACAAAACAACACCA	57.898	157	555	399
TR70908_c0_g1_i1|1:421|81:95	(CCG)5	MK11044	CTCCAGCTCAGCCTGCTTAC	60.299	TGTAGTTGCGGGTAGTGTGG	59.634	30	225	196
TR70908_c0_g1_i1|1:421|280:294	(CCG)5	MK11045	GCTTATCCGGCAAGCAACTA	60.364	GTAGTGTGGCTGTGGTGGTG	60.072	101	413	313
TR70908_c0_g2_i1|1:295|81:95	(CCG)5	MK11046	CTCCAGCTCAGCCTGCTTAC	60.299	TGGACAGGCTTGTAGTGCTG	60.049	29	251	223
TR70908_c0_g2_i1|1616:2030|1816:1830	(ACA)5	MK11047	CTGTGTTTGCCTTGACCAGA	59.873	TTACGAACGTCACCAGCAAC	59.764	157	361	205
TR70936_c0_g1_i1|1:1232|1132:1146	(CGA)5	MK11048	CGAGAAGCAAGAATCCAAGC	60.096	AGCGTCGTCGTCATCTACCT	59.898	776	1170	395
TR70941_c0_g1_i1|1:336|238:247	(TA)5	MK11049	CCGAGAACGAGAACGAGAAC	59.989	TAAACGCAAGGAATGGAAGC	60.209	77	316	240
TR6791_c0_g1_i1|1:340|100:111	(GA)6	MK1105	TTCTCTTACCAGCAGCAGCA	59.888	AGCGAAGCAATGCAAGAAAT	59.988	17	206	190
TR70945_c1_g2_i1|1:493|255:266	(CT)6	MK11050	TCCCCTCTTCTCCTCCTCTC	59.883	TCCCCTTCCTCTTCCTCCTA	60.139	91	422	332
TR70947_c0_g1_i1|1:1234|260:269	(AAAG)6	MK11051	GAGCAGGTGCGAGATCAAG	59.672	GAACATGGCGTGGTGCTAAT	60.925	127	395	269
TR70947_c0_g1_i1|1:1234|1175:1198	(GC)5	MK11052	GCCTCTTGGGTTTTGGTGTA	59.971	GCTGTTAAACTGACAGAGCTGTTTT	60.378	1098	1223	126
TR70947_c0_g2_i1|1:726|667:690	(AAAG)6	MK11052	GCCTCTTGGGTTTTGGTGTA	59.971	GCTGTTAAACTGACAGAGCTGTTTT	60.378	590	715	126
TR70951_c0_g1_i1|1:779|403:420	(TCC)6	MK11053	CTGAAGCAGCAGAATCACCA	60.136	CCAGCAATCTGCACAGAAAA	59.988	378	636	259
TR70954_c0_g1_i2|363:786|563:586	(CTGG)6	MK11054	TCGTGTTGTCGTCGCTTTAC	59.911	CGAGATCGATTACGCTCACA	59.972	22	329	308
TR70954_c0_g1_i2|529:942|729:742	(CG)7	MK11055	TGGAGCGTATGTTTGTGAGC	59.871	TTGGAGATATCGCTTGAGCA	59.523	131	300	170
TR70954_c0_g1_i2|740:1149|940:949	(CA)5	MK11056	TGCTCAAGCGATATCTCCAA	59.523	AGCCTGAAATCAGCAACCAC	60.263	70	327	258
TR70965_c0_g1_i1|1:538|227:241	(CGC)5	MK11057	CAGCAGAGCAGTACGAACCA	60.199	GAAATCAGCTTGTCGCAGGT	60.406	43	398	356
TR70965_c0_g2_i3|2124:2538|2324:2338	(CGC)5	MK11057	CAGCAGAGCAGTACGAACCA	60.199	GAAATCAGCTTGTCGCAGGT	60.406	16	371	356
TR70965_c0_g2_i1|1:1908|1597:1611	(CGC)5	MK11058	TATCGCTTGAACACCCCAAT	60.331	CTGCTTGTACTTGGGCACCT	60.312	1411	1790	380
TR70965_c0_g2_i2|1:1985|1674:1688	(CGC)5	MK11058	TATCGCTTGAACACCCCAAT	60.331	CTGCTTGTACTTGGGCACCT	60.312	1488	1867	380
TR70984_c0_g1_i1|1:768|670:693	(GA)12	MK11059	CCGTCTTCCACTCTTTCTGG	59.837	AGCCCTCTGTTCCTCTTTCC	59.817	378	719	342
TR6797_c1_g1_i1|1:612|225:238	(AC)7	MK1106	AATGAACTTGGGCGTCTGTC	60.119	CTTGTGTGTCGTCTGGCACT	59.94	138	297	160
TR70990_c0_g1_i1|1:329|251:268	(CAA)6	MK11060	CCAGAAGGAGAACGAGCAAC	59.989	CCGCTTTCTCAAATTTCACC	59.685	165	310	146
TR70990_c0_g2_i1|1:493|415:432	(CAA)5	MK11060	CCAGAAGGAGAACGAGCAAC	59.989	CCGCTTTCTCAAATTTCACC	59.685	329	474	146
TR70990_c0_g2_i1|1:493|118:132	(CAA)5	MK11061	TGGAGCAACTCAAACAGCAG	60.175	TCGTCGTGGATCTTTTGGAT	60.461	16	220	205
TR70990_c0_g2_i1|1:493|37:51	(CAA)7	MK11061	TGGAGCAACTCAAACAGCAG	60.175	TCGTCGTGGATCTTTTGGAT	60.461	16	220	205
TR70990_c0_g2_i1|1:493|88:108	(CAA)6	MK11061	TGGAGCAACTCAAACAGCAG	60.175	TCGTCGTGGATCTTTTGGAT	60.461	16	220	205
TR70991_c0_g1_i1|1:287|210:224	(GCG)5	MK11062	GCAGATCATCCCCAGCAC	60.173	CACAGTGCTTCCCCAAATCT	60.111	33	283	251
TR70991_c0_g2_i1|1:287|210:224	(GCG)5	MK11062	GCAGATCATCCCCAGCAC	60.173	CACAGTGCTTCCCCAAATCT	60.111	33	283	251
TR70991_c0_g3_i1|1:314|211:228	(CGG)6	MK11063	CTCCTCCACGAGCTCATCC	60.929	GCTCCTCCTCTCCTCTGTCC	60.491	183	310	128
TR71007_c0_g1_i1|1:293|59:73	(TCA)5	MK11064	TCATCCTCATCTTCGCCATT	60.57	CATGGACATGACCGATTTGA	60.33	7	183	177
TR71007_c0_g1_i1|1:293|75:95	(CAT)7	MK11064	TCATCCTCATCTTCGCCATT	60.57	CATGGACATGACCGATTTGA	60.33	7	183	177
TR71007_c0_g2_i1|1:1804|59:73	(CAT)7	MK11065	CATCCTCATCTTCGCCATTC	60.57	AACAACGTCATCAGCCATCA	60.12	8	380	373
TR71007_c0_g2_i1|1:1804|75:95	(TA)6	MK11065	CATCCTCATCTTCGCCATTC	60.57	AACAACGTCATCAGCCATCA	60.12	8	380	373
TR71007_c0_g2_i1|1:1804|1588:1599	(TCA)5	MK11066	ATGGCGTTCAAACAAGGAAC	59.978	TCGCATCAACAAACAGAAGC	59.995	1352	1683	332
TR71009_c0_g1_i1|1:382|132:141	(AG)12	MK11067	AGAAGCATGATGGGGATGAG	60.034	GAGGAGTGGAGGACACAAGC	59.841	48	324	277
TR71009_c0_g1_i1|1:382|71:94	(CA)5	MK11067	AGAAGCATGATGGGGATGAG	60.034	GAGGAGTGGAGGACACAAGC	59.841	48	324	277
TR71010_c0_g1_i1|1:683|101:118	(AGA)6	MK11068	TGTGCTCTTCCGATCTGTTG	59.984	TTCAACTGCTTCTGGTCTGC	59.165	0	139	140
TR71010_c0_g2_i1|1:695|401:415	(CTC)5	MK11069	GTTGAGCAGGGAGACTCTGG	59.986	ACCGTGTCGTTCGAGGACT	60.729	286	441	156
TR6797_c1_g1_i1|1:612|477:486	(TG)5	MK1107	TTGAAAGACAGTGCCAGACG	60.025	GCGCGATACACTCACACAAG	60.481	269	510	242
TR71024_c0_g1_i1|2399:2808|2599:2608	(TA)5	MK11070	GAGAGGAGGGAGCTCGTGA	60.649	GACGAAACGAAACCCATCTC	59.532	94	336	243
TR71026_c0_g1_i1|1:323|100:123	(TCG)8	MK11071	TAGAGCCTTCGAAACGTTGG	60.378	GTCGTTCTGTCGTTTGATCG	59.293	36	180	145
TR71026_c0_g1_i1|71:480|271:280	(TA)5	MK11072	CGTCGTCGTCTCTTCGTCTT	60.589	ATGTTCATCCAGGGCAGAGT	59.535	44	334	291
TR71026_c0_g1_i1|374:783|574:583	(AG)5	MK11073	GCAGGCGTAATCATCTCCTT	59.297	TGGACTTTTGGTTGCTCACA	60.278	165	344	180
TR71035_c0_g1_i1|1:422|349:363	(TGA)5	MK11074	AAAGAAAATGGGAGGCGAAT	59.909	CAGTGAGCTTGCCATTCAAA	59.988	151	419	269
TR71069_c0_g1_i1|1:245|89:98	(CT)5	MK11075	CAACGTATGAGCTCCCCAGA	61.196	CTGTCCTCCGTCCTCACCT	60.251	66	196	131
TR71069_c0_g2_i1|1:247|89:100	(CT)6	MK11075	CAACGTATGAGCTCCCCAGA	61.196	CTGTCCTCCGTCCTCACCT	60.251	66	198	133
TR71088_c0_g1_i1|1:1772|107:127	(AAT)7	MK11076	GTCGGGAATGCTTTCAGTGT	60.119	CAGAGTGGACATGGTGTTGG	59.997	15	266	252
TR71088_c0_g1_i1|1:1772|1510:1524	(ATT)5	MK11077	GGAAGAGCTCAAGCCAGTTG	60.134	ACCATGTTATTGCTGCTGCT	58.407	1195	1546	352
TR71096_c0_g1_i3|873:1282|1073:1082	(TA)5	MK11078	TGCAGCCAAACCAACAATTA	60.111	CGTGGAGCTCTGCTAGGATT	59.598	61	406	346
TR71096_c0_g1_i4|873:1282|1073:1082	(TA)5	MK11078	TGCAGCCAAACCAACAATTA	60.111	CGTGGAGCTCTGCTAGGATT	59.598	61	406	346
TR71120_c2_g1_i1|1:452|333:352	(CA)10	MK11079	GCCGGCTGTATGTACTGCTT	60.3	TGAGGGCAGTTTCCTCTGTT	59.844	297	444	148
TR6797_c1_g1_i1|1:612|515:528	(CA)7	MK1108	TTGAAAGACAGTGCCAGACG	60.025	GTTGGCACACAGGTAAGTGG	59.06	269	611	343
TR71120_c3_g1_i1|1:422|304:317	(GT)7	MK11080	CACCCAAAGCCAGATGAAAG	60.626	TCTCGAACACACAGGAGAGC	59.129	123	401	279
TR71120_c3_g2_i1|1:219|180:189	(GT)5	MK11081	TCCCCATGTATTAGTGTGTGTG	58.283	GAAAGAGTCAAACATAGACCGAAC	58.393	67	215	149
TR71125_c0_g1_i1|1:451|88:102	(CCG)5	MK11082	ATCCTCAACTTCCCCAACG	59.911	GAAGCAGGGACCTCATCATC	59.617	36	265	230
TR71129_c0_g1_i1|1:480|81:90	(AC)5	MK11083	GCACAAACTGACGGTCTTCC	60.7	CAATCTGCCTTCCATTGACC	60.461	56	231	176
TR71171_c0_g1_i1|1:339|187:201	(CT)9	MK11084	GACAGCAGCGATGAGTAGCA	60.319	TTCCCTGAAATGGCCAAATA	60.26	30	226	197
TR71171_c0_g1_i1|1:339|66:83	(CT)5	MK11084	GACAGCAGCGATGAGTAGCA	60.319	TTCCCTGAAATGGCCAAATA	60.26	30	226	197
TR71171_c0_g1_i1|1:339|86:95	(TGC)5	MK11084	GACAGCAGCGATGAGTAGCA	60.319	TTCCCTGAAATGGCCAAATA	60.26	30	226	197
TR71176_c6_g3_i2|1:1955|1879:1898	(CT)10	MK11085	TGCTTGGTCATGCAACAACT	60.31	TTGGGTCACTGCAAATGTAAAG	60.032	1645	1928	284
TR71176_c6_g3_i9|1:1937|1861:1880	(CT)10	MK11085	TGCTTGGTCATGCAACAACT	60.31	TTGGGTCACTGCAAATGTAAAG	60.032	1627	1910	284
TR71176_c6_g3_i13|2180:2456|2380:2399	(CT)10	MK11086	AGCGTTTGCCAGGTTACATT	59.637	TGAAAGTATTTGGGTCACTGC	57.742	97	258	162
TR71176_c6_g3_i7|2198:2474|2398:2417	(CT)10	MK11086	AGCGTTTGCCAGGTTACATT	59.637	TGAAAGTATTTGGGTCACTGC	57.742	97	258	162
TR71177_c0_g1_i1|1:550|52:69	(GT)5	MK11087	AATGCATCAGCATCAACAGC	59.836	GGAATGAACCTTGCTTGCTC	59.82	23	312	290
TR71177_c0_g1_i1|1:550|150:159	(CAA)6	MK11088	GACGATGACGAAAACGACAA	59.697	CAAACAGTGCCGACAGAGAA	60.025	85	478	394
TR71207_c0_g1_i1|1:436|224:233	(TC)5	MK11089	GGATGGATTCGTGTTCACCT	59.786	ATCTGGACGCTTGATCTCGT	59.834	203	410	208
TR6810_c0_g1_i1|1:773|95:115	(CGC)7	MK1109	TCTTATTGGTGGCCGAGGTA	60.46	AAGACGCCGTAGAAATGGTG	60.132	2	153	152
TR6810_c0_g1_i2|1:890|95:115	(CGC)7	MK1109	TCTTATTGGTGGCCGAGGTA	60.46	AAGACGCCGTAGAAATGGTG	60.132	2	153	152
TR6810_c0_g1_i3|1:903|95:115	(CGC)7	MK1109	TCTTATTGGTGGCCGAGGTA	60.46	AAGACGCCGTAGAAATGGTG	60.132	2	153	152
TR71220_c0_g2_i1|976:1390|1176:1190	(TA)5	MK11090	GATGATCGGGCACGAGTT	59.591	TCAAGGAGGAGTCGCTGTG	60.121	55	332	278
TR71220_c0_g2_i1|1199:1613|1399:1413	(CGG)5	MK11091	CTCTGGTTCCACAGCGACT	58.98	GTCAAGGCCAAGAAGATGGA	60.195	82	365	284
TR71220_c0_g2_i1|1476:1890|1676:1690	(GCC)5	MK11092	CCTCCATCTCGGAGCAGA	60.02	GCCATGTCGAAGCTGATGT	59.81	25	376	352
TR71220_c0_g2_i1|2023:2432|2223:2232	(CGG)5	MK11093	ATACCACCGGACATGAAGGA	60.195	TCTCCGGTAGCTGATTTTGG	60.206	8	324	317
TR71220_c0_g3_i1|1:1914|1814:1834	(AGC)7	MK11094	TCCTCATTTGGATTCCTTGC	60.014	GAGACGCTTGCTGCTTTTCT	59.904	1642	1869	228
TR71220_c1_g1_i1|1:294|80:94	(CGC)5	MK11095	GGAAAACAAATTCCTTCCTTGC	61.126	AGTTCTCGATGTCCCACCAC	59.969	44	218	175
TR71231_c0_g1_i1|1:394|300:314	(CGC)5	MK11096	CCTTGATGTTCCGCTCACTT	60.255	CGATGATGGTGATGAGGTTG	59.918	173	387	215
TR71245_c0_g1_i1|1:1873|81:98	(GGC)6	MK11097	GCTCTACGTGGTCTCGGATG	60.823	GTGCCTTGACTGGAAGGAAG	59.844	34	194	161
TR71246_c0_g2_i1|1:208|71:85	(ACA)5	MK11098	TGGACCTAGATGAACACAGCAC	60.179	GCTTAGCTCCCCTGGTTCTT	59.848	15	149	135
TR71247_c0_g1_i1|1:571|439:453	(ATT)5	MK11099	TGAGAGAAGACCAGCCATGA	59.499	CAGCTGTTCATTTACCCAGGA	60.118	181	564	384
TR809_c2_g1_i3|1:1107|286:295	(AG)5	MK111	ACTAACCCGGTGGAGAGGTC	60.371	GACTTCAACGCTGTCCCTTG	60.833	33	349	317
TR6810_c1_g1_i1|1:546|66:89	(GGC)8	MK1110	CGTTGAGCCGAGCATGTACT	61.394	ATTGGCTCCGTACAACCAAA	60.365	22	267	246
TR71254_c0_g1_i1|1:244|152:165	(GTGTT)5	MK11100	TGTCTGACCGACTGCTTGAC	60.03	CGATTAACTCGCGCACTCA	61.106	59	184	126
TR71256_c0_g1_i1|1:729|274:283	(CT)5	MK11101	GCTCGAGGACGAGCTTAGTG	60.299	GCTGTTGGGATCGATAGGAG	59.653	33	366	334
TR71267_c0_g1_i1|1:401|45:59	(CAA)6	MK11102	TGTCAATGGTCAGCAACAAA	58.675	CCTCCTCCTCCTTCTTGTCC	60.186	13	366	354
TR71267_c0_g1_i1|1:401|69:86	(AGG)6	MK11103	CATCACCACCAACAACAACA	58.811	TATGCCGCAACCACTATCAA	60.096	35	154	120
TR71279_c0_g1_i1|1:372|81:95	(AC)8	MK11104	AGCTCGCTACCACTCGGTTA	60.037	TTTGCTTGTTTGCTGGAGTG	60.027	56	325	270
TR71279_c0_g1_i1|1:372|270:285	(CAA)5	MK11105	TCGGTTAATGGCAACAACAA	59.969	TTTGCTTGTTTGCTGGAGTG	60.027	69	325	257
TR71293_c0_g1_i1|1:457|351:365	(GCG)5	MK11106	CTCGTCGTCTCCATCGGTAG	60.812	ACCGACTCCACGTTCCTCT	59.698	143	405	263
TR71316_c0_g1_i1|1:208|63:80	(AC)28	MK11107	GTCTGGGTCGTCGATTTTGT	59.973	GTGTGTGTTTGGCTTGGTTG	60.049	22	158	137
TR71316_c0_g6_i1|1:328|63:80	(AC)12	MK11107	GTCTGGGTCGTCGATTTTGT	59.973	GTGTGTGTTTGGCTTGGTTG	60.049	22	158	137
TR71316_c0_g9_i1|1:330|63:80	(AC)13	MK11107	GTCTGGGTCGTCGATTTTGT	59.973	GTGTGTGTTTGGCTTGGTTG	60.049	22	158	137
TR71316_c0_g2_i1|1:245|156:189	(TTG)6	MK11108	GTCTGGGTCGTCGATTTTGT	59.973	AAATGGAAGGTGCCTCTGTG	60.111	22	240	219
TR71316_c0_g2_i1|1:245|63:80	(AC)17	MK11108	GTCTGGGTCGTCGATTTTGT	59.973	AAATGGAAGGTGCCTCTGTG	60.111	22	240	219
TR71316_c0_g3_i1|1:326|156:173	(TTG)6	MK11108	GTCTGGGTCGTCGATTTTGT	59.973	AAATGGAAGGTGCCTCTGTG	60.111	22	224	203
TR71316_c0_g3_i1|1:326|63:80	(AC)9	MK11108	GTCTGGGTCGTCGATTTTGT	59.973	AAATGGAAGGTGCCTCTGTG	60.111	22	224	203
TR71316_c0_g6_i1|1:328|152:175	(TTG)6	MK11108	GTCTGGGTCGTCGATTTTGT	59.973	AAATGGAAGGTGCCTCTGTG	60.111	22	226	205
TR71316_c0_g8_i1|1:318|156:165	(TTG)6	MK11108	GTCTGGGTCGTCGATTTTGT	59.973	AAATGGAAGGTGCCTCTGTG	60.111	22	216	195
TR71316_c0_g8_i1|1:318|63:80	(AC)5	MK11108	GTCTGGGTCGTCGATTTTGT	59.973	AAATGGAAGGTGCCTCTGTG	60.111	22	216	195
TR71316_c0_g9_i1|1:330|152:177	(TTG)6	MK11108	GTCTGGGTCGTCGATTTTGT	59.973	AAATGGAAGGTGCCTCTGTG	60.111	22	228	207
TR71316_c0_g4_i1|1:224|63:80	(AC)20	MK11109	GTCTGGGTCGTCGATTTTGT	59.973	GCGTGTGTGTGTGTGTGTGT	60.177	22	196	175
TR6827_c0_g1_i1|4432:4713|4632:4645	(CT)7	MK1111	CATCCGACCGTTGGTTTC	59.893	GAGGATTAGGGTTTCGAGCTG	60.214	115	242	128
TR6827_c0_g1_i3|4317:4598|4517:4530	(CT)7	MK1111	CATCCGACCGTTGGTTTC	59.893	GAGGATTAGGGTTTCGAGCTG	60.214	115	242	128
TR6827_c0_g1_i8|4361:4642|4561:4574	(CT)7	MK1111	CATCCGACCGTTGGTTTC	59.893	GAGGATTAGGGTTTCGAGCTG	60.214	115	242	128
TR71316_c0_g4_i1|1:224|156:195	(TTG)6	MK11110	GTCTGGGTCGTCGATTTTGT	59.973	TGGTTTAGGTTGGTTCCCTTT	59.728	22	218	197
TR71316_c0_g5_i1|1:205|25:52	(AC)14	MK11111	AGAATTGCAACCAAGCCAAA	60.617	CGCCGGATTGTTCTATCAC	59.09	5	144	140
TR71316_c0_g11_i1|1:217|29:64	(AC)18	MK11112	GAAAGAGAATTGCAACCAAGC	58.965	CGCCGGATTGTTCTATCAC	59.09	0	156	157
TR71320_c0_g1_i1|1:478|399:416	(CGG)6	MK11113	TCTGCAAGCACTACCTGTGG	60.049	GTGTTGGCGGTGAGGTAGG	61.53	340	463	124
TR71325_c0_g1_i1|1:810|716:730	(AAC)5	MK11114	TCATAGACCATTCGCAAGCA	60.366	CGTCTGAGGACTGATCGTTG	59.415	583	778	196
TR71325_c1_g1_i1|4818:5116|5018:5039	(TC)11	MK11115	TCATCGCTTGCCTGATATGT	59.256	GGGGTGCAACTCTAAAACCA	59.971	19	271	253
TR71325_c2_g1_i1|1:328|107:128	(CT)11	MK11116	AACTCTCTCAATCTTGGACTTGC	59.048	GCCTAGCCTGCGTTTGAGTA	60.543	56	322	267
TR71325_c2_g1_i2|1:1815|107:128	(CT)11	MK11116	AACTCTCTCAATCTTGGACTTGC	59.048	GCCTAGCCTGCGTTTGAGTA	60.543	57	323	267
TR71325_c2_g1_i1|1609:2023|1809:1823	(TGT)5	MK11117	CCCAAAGGAGTGATCAGCAT	60.073	CGGTAGCTAAGCCTGGTCTG	60.03	124	386	263
TR71325_c2_g1_i2|1:1815|1594:1608	(TGT)5	MK11117	CCCAAAGGAGTGATCAGCAT	60.073	CGGTAGCTAAGCCTGGTCTG	60.03	1518	1780	263
TR71325_c3_g1_i1|1:1303|940:954	(TC)6	MK11118	AACGCGCTGAAAGAATGAGT	60.022	AAATCTGGCACACACAACCA	60.008	783	1068	286
TR71325_c3_g2_i1|2306:2720|2506:2520	(TTG)5	MK11118	AACGCGCTGAAAGAATGAGT	60.022	AAATCTGGCACACACAACCA	60.008	43	328	286
TR71325_c3_g1_i1|1:1303|1152:1163	(TAA)5	MK11119	TGGTTGTGTGTGCCAGATTT	60.008	GATCATCATCGTCGTCATCG	60.039	1049	1238	190
TR71325_c3_g2_i1|2518:2869|2718:2729	(TTG)6	MK11119	TGGTTGTGTGTGCCAGATTT	60.008	GATCATCATCGTCGTCATCG	60.039	97	286	190
TR6827_c0_g1_i2|4176:4590|4376:4390	(TCG)5	MK1112	CCCACTCGTCCTCTTCTCTG	59.978	ATCACCTCAAGCTCGTCGTC	60.418	168	384	217
TR71325_c3_g2_i1|468:882|668:682	(TGT)5	MK11120	GACCAACACGGCTGAGAAAT	60.119	TGGTCGATCAGCAACAGAAA	60.39	107	379	273
TR71325_c3_g2_i1|495:912|695:712	(TAA)5	MK11120	GACCAACACGGCTGAGAAAT	60.119	TGGTCGATCAGCAACAGAAA	60.39	80	352	273
TR71325_c3_g2_i1|906:1320|1106:1120	(TC)6	MK11121	CGAGCCTTTTGCAAGTTAGG	60.011	AAACAACAACCGCATCAACA	60.011	121	350	230
TR71325_c4_g2_i1|1167:1580|1367:1380	(CA)7	MK11122	GCAGTTGAGGTCGCTAGCTT	59.786	CAGCAGAGGTGTGCTCATTC	59.577	21	276	256
TR71325_c4_g2_i3|1095:1508|1295:1308	(CA)7	MK11122	GCAGTTGAGGTCGCTAGCTT	59.786	CAGCAGAGGTGTGCTCATTC	59.577	21	276	256
TR71325_c4_g2_i1|1785:2199|1985:1999	(TGG)5	MK11123	GGCGTTAGTGCCTATTTGGA	60.096	AGCAGCAGCAACAACAACAG	60.245	117	241	125
TR71325_c4_g2_i2|545:959|745:759	(TG)9	MK11123	GGCGTTAGTGCCTATTTGGA	60.096	AGCAGCAGCAACAACAACAG	60.245	117	241	125
TR71325_c4_g2_i3|1713:2127|1913:1927	(TGG)5	MK11123	GGCGTTAGTGCCTATTTGGA	60.096	AGCAGCAGCAACAACAACAG	60.245	117	241	125
TR71325_c4_g2_i1|2232:2646|2432:2446	(TTG)5	MK11124	TGCTGGTGGAGTAGTTGCTG	60.049	AAATCTCTAGCCCGTCGTCA	59.836	16	358	343
TR71325_c4_g2_i2|992:1406|1192:1206	(TTG)5	MK11124	TGCTGGTGGAGTAGTTGCTG	60.049	AAATCTCTAGCCCGTCGTCA	59.836	16	358	343
TR71325_c4_g2_i3|2160:2574|2360:2374	(TTG)5	MK11124	TGCTGGTGGAGTAGTTGCTG	60.049	AAATCTCTAGCCCGTCGTCA	59.836	16	358	343
TR71325_c4_g2_i1|2410:2824|2610:2624	(TGT)5	MK11125	TGACGACGGGCTAGAGATTT	59.836	CAGGCACTCGTTATCGTTCA	59.864	161	386	226
TR71325_c4_g2_i2|1170:1584|1370:1384	(TGG)5	MK11125	TGACGACGGGCTAGAGATTT	59.836	CAGGCACTCGTTATCGTTCA	59.864	161	386	226
TR71325_c4_g2_i3|2338:2752|2538:2552	(TGT)5	MK11125	TGACGACGGGCTAGAGATTT	59.836	CAGGCACTCGTTATCGTTCA	59.864	161	386	226
TR71325_c4_g2_i1|2784:3201|2984:3001	(TGT)6	MK11126	CTGATTGAGTTTTGCCATCG	59.272	CACCAACTTGCACCAACATC	60.008	10	407	398
TR71325_c4_g2_i2|1544:1961|1744:1761	(TTG)5	MK11126	CTGATTGAGTTTTGCCATCG	59.272	CACCAACTTGCACCAACATC	60.008	10	407	398
TR71325_c4_g2_i3|2712:3129|2912:2929	(TGT)6	MK11126	CTGATTGAGTTTTGCCATCG	59.272	CACCAACTTGCACCAACATC	60.008	10	407	398
TR71325_c4_g2_i1|3010:3421|3210:3221	(GT)6	MK11127	GATGTTGGTGCAAGTTGGTG	60.008	GTTGCATTAGCGAGAGCACA	60.165	162	290	129
TR71325_c4_g2_i2|1770:2181|1970:1981	(TGT)5	MK11127	GATGTTGGTGCAAGTTGGTG	60.008	GTTGCATTAGCGAGAGCACA	60.165	162	290	129
TR71325_c4_g2_i3|2938:3349|3138:3149	(GT)6	MK11127	GATGTTGGTGCAAGTTGGTG	60.008	GTTGCATTAGCGAGAGCACA	60.165	162	290	129
TR71325_c4_g2_i1|3068:3439|3268:3285	(TG)9	MK11128	GATGTTGGTGCAAGTTGGTG	60.008	CAACAACGACGAGTTGCATT	59.764	104	244	141
TR71325_c4_g2_i2|1828:2199|2028:2045	(TGT)6	MK11128	GATGTTGGTGCAAGTTGGTG	60.008	CAACAACGACGAGTTGCATT	59.764	104	244	141
TR71325_c4_g2_i3|2996:3367|3196:3213	(TG)9	MK11128	GATGTTGGTGCAAGTTGGTG	60.008	CAACAACGACGAGTTGCATT	59.764	104	244	141
TR71325_c4_g2_i1|3123:3439|3323:3337	(TTG)5	MK11129	GATGTTGGTGCAAGTTGGTG	60.008	ACATGTGTCACCCAGACGAC	59.42	49	283	235
TR71325_c4_g2_i2|1883:2199|2083:2097	(GT)6	MK11129	GATGTTGGTGCAAGTTGGTG	60.008	ACATGTGTCACCCAGACGAC	59.42	49	283	235
TR71325_c4_g2_i3|3051:3367|3251:3265	(TTG)5	MK11129	GATGTTGGTGCAAGTTGGTG	60.008	ACATGTGTCACCCAGACGAC	59.42	49	283	235
TR6827_c0_g1_i7|1:1221|284:297	(CT)7	MK1113	CCCCGTCTCTCTCCTCTCTC	60.482	GGCAAAATGGTACCTCAACG	60.365	253	565	313
TR71337_c0_g1_i1|1:445|105:128	(AC)12	MK11130	ATTGCTGCTGTGCTTGTGTC	60.064	TGGGAGCATCGTATGTTTCA	60.073	24	380	357
TR71337_c0_g2_i1|1:925|105:128	(AC)12	MK11130	ATTGCTGCTGTGCTTGTGTC	60.064	TGGGAGCATCGTATGTTTCA	60.073	24	380	357
TR71337_c0_g2_i1|1:925|855:872	(CAA)6	MK11131	ACAATGGATTCATGGGCATT	60.021	GGTGCTCCCCAATGTATCAG	60.34	723	922	200
TR71354_c0_g1_i1|1:316|272:286	(GAA)5	MK11132	AAGGCACATGGTTTTCCTTG	59.971	GAATTGGTTCCATTGGTTGG	60.029	137	313	177
TR71361_c0_g1_i1|57:471|257:271	(CAG)5	MK11133	GAGAACTCAGACGCCTCCAC	59.993	GTACCAGTCGTCATCGAGCA	59.862	59	360	302
TR71361_c0_g1_i1|581:995|781:795	(CTC)5	MK11134	GCGTCCTTTTCCCTCATACC	60.826	TTCTTGTCGTCGTCCTCCTC	60.386	68	381	314
TR71372_c0_g1_i1|1:230|63:77	(TCT)5	MK11135	CAAAGCTGACAACGCTAGCTC	60.34	GCCTGGAAGAAGGAAAACATC	60.067	30	216	187
TR71380_c0_g1_i2|1:611|327:338	(TA)6	MK11136	GTTTTGGCTAGGCACATGGT	60	CAAAGGTTTTGCACACTGCT	58.975	254	535	282
TR71384_c0_g1_i1|1:268|99:110	(AG)6	MK11137	CAAGCTGTGTAACTGACGGAGA	60.487	CGCACTCCAATTGAAAACAA	59.706	66	241	176
TR71384_c0_g2_i1|1:268|99:110	(AG)6	MK11137	CAAGCTGTGTAACTGACGGAGA	60.487	CGCACTCCAATTGAAAACAA	59.706	66	241	176
TR71403_c0_g1_i1|1:1164|1079:1099	(CTG)7	MK11138	GAACACGGCGGAGTAGTGAT	60.142	AGCTCCCCTTCCACTCCA	60.762	796	1157	362
TR71409_c1_g1_i1|1:384|253:268	(GT)30	MK11139	CTTGGGTGGTGCTGTTCTTT	60.149	GGAGTCTTTTCTGGCGATTG	59.813	136	317	182
TR6827_c0_g1_i7|1:1221|500:514	(TCG)5	MK1114	CCCACTCGTCCTCTTCTCTG	59.978	CTTCGATGATCCTGCCAGTT	60.218	468	770	303
TR71436_c0_g1_i1|1:493|69:106	(CT)19	MK11140	CCAAGTCCTGGCTGATGATT	60.073	AAATGTGTCCTCTGGCTTGC	60.263	42	280	239
TR71436_c0_g2_i1|1:481|69:94	(CT)13	MK11140	CCAAGTCCTGGCTGATGATT	60.073	AAATGTGTCCTCTGGCTTGC	60.263	42	268	227
TR71436_c0_g3_i1|1:491|69:104	(CT)18	MK11140	CCAAGTCCTGGCTGATGATT	60.073	AAATGTGTCCTCTGGCTTGC	60.263	42	278	237
TR71436_c0_g4_i1|1:495|69:108	(CT)20	MK11140	CCAAGTCCTGGCTGATGATT	60.073	AAATGTGTCCTCTGGCTTGC	60.263	42	282	241
TR71436_c0_g5_i1|1:479|69:92	(CT)12	MK11140	CCAAGTCCTGGCTGATGATT	60.073	AAATGTGTCCTCTGGCTTGC	60.263	42	266	225
TR71436_c0_g6_i1|1:497|69:110	(CT)21	MK11140	CCAAGTCCTGGCTGATGATT	60.073	AAATGTGTCCTCTGGCTTGC	60.263	42	284	243
TR71451_c0_g1_i1|1:297|85:94	(AC)5	MK11141	AAAGAAACTTGCCGGACCAT	60.856	CCAGATCAAATGTCTATCAACAGC	60.028	31	195	165
TR71451_c0_g2_i1|1:298|85:94	(AC)5	MK11141	AAAGAAACTTGCCGGACCAT	60.856	CCAGATCAAATGTCTATCAACAGC	60.028	31	196	166
TR71451_c6_g1_i1|1:646|317:328	(GA)6	MK11142	GTTTCGGCGTTTTACTTTGC	59.764	CGGAAGTCTCCGTTTGCTAT	59.336	0	393	394
TR71459_c0_g1_i1|1:966|432:441	(GA)5	MK11143	AACGTGGAGAGGTGGATGAG	60.112	TAAGACGAACAGCAGGCAGA	59.74	302	648	347
TR71466_c2_g1_i1|21:430|221:230	(TC)6	MK11144	GGACATTTGAACGAATGATGG	60.185	ACGATCGAACACGAAGAACC	60.119	137	256	120
TR71466_c2_g1_i1|39:450|239:250	(CG)5	MK11144	GGACATTTGAACGAATGATGG	60.185	ACGATCGAACACGAAGAACC	60.119	119	238	120
TR71466_c2_g1_i1|1512:1921|1712:1721	(TC)5	MK11145	TCCCACACGGAGAAGAACAC	61.113	ACATCCAGGTCCACCAGTTC	59.817	130	349	220
TR71489_c6_g1_i1|1:244|97:116	(ATTT)5	MK11146	GCAGTCAGCACAAATTGGAA	59.847	CAGTGAGGCACCTACAAAGGA	60.297	29	230	202
TR71494_c1_g1_i1|1:292|79:88	(GA)5	MK11147	GGGAAGAATACGGCAATGG	60.281	CCCTCCCTCTCCACTCTCTC	60.336	16	239	224
TR71494_c1_g1_i1|1:292|217:226	(GA)5	MK11148	GGGAAGAATACGGCAATGG	60.281	AGCGTGTTCCCTCCCTCT	59.792	16	247	232
TR71495_c0_g1_i1|1:501|151:160	(AT)5	MK11149	GCAGCATGGATAATGCACAG	60.251	ACATCAGCTAAGCCCAAACG	60.27	113	366	254
TR6832_c1_g1_i1|1:375|298:309	(GA)6	MK1115	TCAGCCAACTGCTCATGTTC	59.992	ACCAGCTCACACAATGCAAG	59.905	85	359	275
TR71497_c0_g1_i1|1:300|222:242	(CGT)7	MK11150	CTATCACAGGAGCAGGTGAGG	59.876	AACAGCGACGATCTTGGAG	58.972	107	275	169
TR71498_c0_g1_i1|1:483|49:63	(CGC)5	MK11151	GTCTGTTCGCTTGGTTGGTT	60.156	ACTAGGGACGAACCCGAAAT	59.827	23	276	254
TR71499_c0_g1_i1|1:433|182:196	(CGC)5	MK11152	AGGCCCTCCTCTTGGATG	60.152	GTACGTGGACACGCTCCTC	59.277	156	416	261
TR71499_c0_g1_i1|1:433|361:378	(CCG)6	MK11153	CCGGTGACGTAGTGGATCTC	60.533	GTACGTGGACACGCTCCTC	59.277	195	416	222
TR71500_c0_g1_i1|1:1224|148:162	(GCC)5	MK11154	ATCCCACAATCCCACAAAGA	60.173	GATAGGTAGGCGTGGGGAAG	60.836	25	208	184
TR71502_c0_g1_i1|1:461|345:362	(TA)9	MK11155	ACAGATAGCCCGGACATGAG	60.096	ATTTGGCATTACACAACACG	57.003	246	383	138
TR71513_c0_g1_i1|1:611|218:232	(TGC)5	MK11156	GATGGCGAGGCTACTACACC	59.723	GCAGAGGTGTGACTCATGGA	59.827	171	534	364
TR71513_c0_g2_i1|1:784|697:718	(TA)11	MK11157	TTGCTCAACCACCTCGAGTA	59.44	GGCCGGAGTCAGTCATTGTA	61.067	587	777	191
TR71513_c0_g2_i1|1:784|742:756	(AAT)5	MK11157	TTGCTCAACCACCTCGAGTA	59.44	GGCCGGAGTCAGTCATTGTA	61.067	587	777	191
TR71520_c0_g1_i1|1:595|44:61	(TG)9	MK11158	AGTGCTAGTGGGTGTCTTGTGA	59.833	AATCCCGTTTGATGTTGAGC	59.939	20	259	240
TR71524_c0_g1_i1|1:218|116:125	(TA)5	MK11159	GTGTGCCAGTCCATCACG	59.64	ACCACCTGCAGAATCAGAGC	60.418	23	203	181
TR6839_c0_g1_i1|1:273|50:73	(TGT)8	MK1116	GTCCAGTGAACGCTTGCAG	60.61	ACTGTCTTGCGTGCTCACAG	60.251	27	231	205
TR71526_c0_g1_i1|1:581|474:488	(GCG)5	MK11160	CCCGACCTTCTCCAGCTAC	59.812	GGGCAGGAACTCCTCGAT	60.16	348	534	187
TR71529_c1_g1_i1|1:264|146:196	(GAA)17	MK11161	GAGCTCCTGTCTTGCTCACC	60.143	CTTTTGCTTGCCCATCCTTA	60.202	43	225	183
TR71529_c1_g12_i1|1:270|146:202	(GAA)19	MK11161	GAGCTCCTGTCTTGCTCACC	60.143	CTTTTGCTTGCCCATCCTTA	60.202	43	231	189
TR71529_c1_g21_i1|1:276|146:208	(GAA)21	MK11161	GAGCTCCTGTCTTGCTCACC	60.143	CTTTTGCTTGCCCATCCTTA	60.202	43	237	195
TR71529_c1_g29_i1|1:249|146:181	(GAA)12	MK11161	GAGCTCCTGTCTTGCTCACC	60.143	CTTTTGCTTGCCCATCCTTA	60.202	43	210	168
TR71529_c1_g6_i1|1:273|146:205	(GAA)20	MK11161	GAGCTCCTGTCTTGCTCACC	60.143	CTTTTGCTTGCCCATCCTTA	60.202	43	234	192
TR71529_c1_g10_i1|1:243|146:175	(GAA)10	MK11162	GAGCTCCTGTCTTGCTCACC	60.143	CAATCTTTTGCTTGCCCATC	60.585	43	208	166
TR71529_c1_g13_i1|1:261|146:193	(GAA)16	MK11162	GAGCTCCTGTCTTGCTCACC	60.143	CAATCTTTTGCTTGCCCATC	60.585	43	226	184
TR71529_c1_g18_i1|1:264|146:172	(GAA)9	MK11162	GAGCTCCTGTCTTGCTCACC	60.143	CAATCTTTTGCTTGCCCATC	60.585	43	205	163
TR71529_c1_g3_i1|1:270|146:178	(GAA)11	MK11162	GAGCTCCTGTCTTGCTCACC	60.143	CAATCTTTTGCTTGCCCATC	60.585	43	211	169
TR71529_c1_g5_i3|1:436|283:297	(CCG)5	MK11163	CCTTCAATCAACTCCCCTGA	60.042	GGCAAAGAGGGCAAAGAGA	60.467	50	316	267
TR71529_c1_g8_i1|1:227|59:73	(CCG)5	MK11164	GTGGCATCGCCTGGTAGT	59.663	TGGGTATGGCTATGTGAGCA	60.096	2	171	170
TR71529_c1_g15_i1|1:304|146:178	(GAA)11	MK11165	GAGCTCCTGTCTTGCTCACC	60.143	GTCAACCTTGCCCATCCTTA	59.933	43	207	165
TR71529_c1_g16_i1|1:298|146:172	(GAA)9	MK11165	GAGCTCCTGTCTTGCTCACC	60.143	GTCAACCTTGCCCATCCTTA	59.933	43	201	159
TR71529_c1_g17_i1|1:331|146:205	(GAA)20	MK11165	GAGCTCCTGTCTTGCTCACC	60.143	GTCAACCTTGCCCATCCTTA	59.933	43	234	192
TR71529_c1_g25_i1|1:328|146:202	(GAA)19	MK11165	GAGCTCCTGTCTTGCTCACC	60.143	GTCAACCTTGCCCATCCTTA	59.933	43	231	189
TR71529_c1_g9_i1|1:316|146:190	(GAA)15	MK11165	GAGCTCCTGTCTTGCTCACC	60.143	GTCAACCTTGCCCATCCTTA	59.933	43	219	177
TR71529_c1_g19_i1|1:261|146:169	(GAA)8	MK11166	GAGCTCCTGTCTTGCTCACC	60.143	TCCTCCTCTTCCTCTCGTCA	60.064	43	241	199
TR71529_c1_g22_i1|1:291|146:199	(GAA)18	MK11166	GAGCTCCTGTCTTGCTCACC	60.143	TCCTCCTCTTCCTCTCGTCA	60.064	43	271	229
TR71529_c1_g23_i1|1:288|146:172	(GAA)9	MK11166	GAGCTCCTGTCTTGCTCACC	60.143	TCCTCCTCTTCCTCTCGTCA	60.064	43	244	202
TR71529_c1_g28_i1|1:285|146:193	(GAA)16	MK11166	GAGCTCCTGTCTTGCTCACC	60.143	TCCTCCTCTTCCTCTCGTCA	60.064	43	265	223
TR71529_c1_g26_i1|1:212|59:73	(CCG)5	MK11167	GTGGCATCGCCTGGTAGT	59.663	AACTGCTCAGCGTCAGCTC	59.462	2	199	198
TR71529_c1_g27_i1|1:227|59:73	(CCG)5	MK11168	GTGGCATCGCCTGGTAGT	59.663	GACGGGTATGGCTACGTGA	59.537	2	173	172
TR71542_c0_g1_i1|1:461|246:255	(CA)5	MK11169	GCGCGTGATGAATGAATCTA	59.799	GGAAGCAGCACAAGGAGTTC	59.997	140	416	277
TR6839_c0_g1_i1|381:790|581:590	(CTG)5	MK1117	GCTGGCAGGAATTAGATGGA	60.177	TCATGCCAACTCGATCAGAC	59.794	66	363	298
TR71542_c0_g1_i1|1:461|328:341	(AT)7	MK11170	ATGGAAAAGGCACACACACA	60.008	GGAAGCAGCACAAGGAGTTC	59.997	235	416	182
TR71543_c0_g2_i1|1:1565|371:380	(TA)5	MK11171	TTGCCGCTACAACAAGACAC	59.911	CACAAGCAAGGCACACAGTT	59.946	317	713	397
TR71543_c0_g3_i1|1:677|371:380	(TA)5	MK11172	TTGCCGCTACAACAAGACAC	59.911	GGCTTTGGTTTAACGGATCA	59.938	317	451	135
TR71550_c0_g1_i1|1:508|58:77	(CT)10	MK11173	TTTCTTCTCCCGTTCACCTC	59.259	TCAGATTTGGACCCATTTCC	59.727	32	206	175
TR71550_c0_g1_i1|1:508|81:94	(TG)7	MK11174	CGTTCACCTCGTCTCCTCTC	59.986	TCAGATTTGGACCCATTTCC	59.727	42	206	165
TR71554_c3_g1_i1|1:371|157:171	(GCG)5	MK11175	GCTGATGTCCTGCCTCTCC	60.941	TTGCGAAAATTACCGACCTC	60.074	63	224	162
TR71554_c3_g1_i1|1824:2238|2024:2038	(GGA)5	MK11176	AGTACGGGTACGCCGACAG	61.12	TTGTACAGCATGCCGATCTC	59.83	108	414	307
TR71554_c3_g1_i2|1925:2339|2125:2139	(GCG)5	MK11176	AGTACGGGTACGCCGACAG	61.12	TTGTACAGCATGCCGATCTC	59.83	108	414	307
TR71554_c3_g1_i2|58:472|258:272	(GGA)5	MK11177	CTCTTCTTTCCCCTCCTCGT	59.811	TTGCGAAAATTACCGACCTC	60.074	10	268	259
TR71556_c0_g1_i1|1389:1803|1589:1603	(TCG)5	MK11178	CTCCTCCGCTTCTTGATGAG	60.088	AAGGCGTTATTGACCTCTGC	59.34	1	238	238
TR71564_c0_g1_i1|1:584|136:151	(TA)7	MK11179	GCGAACGTGTTCATCGTCT	59.853	TCACAACTTTGCAACATCAGG	59.749	13	173	161
TR71564_c0_g1_i1|1:584|98:111	(GT)8	MK11179	GCGAACGTGTTCATCGTCT	59.853	TCACAACTTTGCAACATCAGG	59.749	13	173	161
TR6839_c0_g1_i1|581:995|781:795	(TGT)8	MK1118	GTCTGATCGAGTTGGCATGA	59.794	CTATTGCAACGAGCCAGTGA	60.011	144	364	221
TR71574_c0_g1_i1|1:294|77:94	(AC)9	MK11180	ACGCACACACACACACACAC	60.177	CCGCTCTCTTGCTCTTTCTC	59.454	43	267	225
TR71574_c0_g1_i1|2027:2403|2227:2240	(TA)7	MK11181	GGCAGAAAGATGGCGAATAC	59.674	AACCAAGATACAGGCCATGC	59.962	92	325	234
TR71574_c0_g1_i1|2057:2403|2257:2270	(TC)7	MK11181	GGCAGAAAGATGGCGAATAC	59.674	AACCAAGATACAGGCCATGC	59.962	62	295	234
TR71582_c0_g1_i1|1:748|439:453	(CG)5	MK11182	ATACAAGAAACCGGGTGACG	59.853	TCATCAAACTGCCCAGAACA	60.24	387	544	158
TR71602_c0_g1_i1|1:819|112:121	(TC)5	MK11183	ATCGAGGTGTGCTTGCTTG	60	CCCTAATTGCTGCCTAGCTG	59.996	85	318	234
TR71602_c0_g2_i1|1:808|112:121	(TC)5	MK11183	ATCGAGGTGTGCTTGCTTG	60	CCCTAATTGCTGCCTAGCTG	59.996	85	318	234
TR71602_c0_g1_i1|1:819|122:131	(GC)5	MK11184	GCTTGCTTGCCAAACTTCTC	60.14	CCCTAATTGCTGCCTAGCTG	59.996	95	318	224
TR71602_c0_g2_i1|1:808|122:131	(GC)5	MK11184	GCTTGCTTGCCAAACTTCTC	60.14	CCCTAATTGCTGCCTAGCTG	59.996	95	318	224
TR71616_c0_g1_i1|1:265|198:215	(AGC)5	MK11185	GCAGCAGCAAGAACAAGCA	61.461	CCGCCTTGATGGTGATGT	60.496	29	236	208
TR71622_c0_g1_i1|1:538|81:95	(GT)7	MK11186	CCACGACATCATCATCAAGG	59.918	GTGACCGTTGAGTCTGAGCA	60.03	4	335	332
TR71622_c0_g1_i1|1:538|454:467	(CAT)5	MK11187	GTGCTCAGACTCAACGGTCA	60.03	ATGCAAATCCACGACAATCA	59.931	315	522	208
TR71627_c0_g1_i1|1:1194|43:57	(GCC)5	MK11188	CGCCAACATGTCCACCTC	61.139	AGTTTCCTGAGGGCCTTGAC	60.628	23	391	369
TR71627_c0_g2_i1|1:664|43:57	(GCC)5	MK11188	CGCCAACATGTCCACCTC	61.139	AGTTTCCTGAGGGCCTTGAC	60.628	23	391	369
TR71630_c0_g1_i1|1:1354|109:118	(GA)5	MK11189	ATCCTGTACGCCAGTCCATC	59.957	CGATTCTTCCGCATCTATCA	58.82	32	361	330
TR71630_c0_g1_i3|1:1188|109:118	(GA)5	MK11189	ATCCTGTACGCCAGTCCATC	59.957	CGATTCTTCCGCATCTATCA	58.82	32	361	330
TR6839_c0_g1_i1|2385:2673|2585:2608	(TG)5	MK1119	CTGAAAGTGTTGGCCGATTT	60.11	CTCGAGCACAGCTCTCACAC	59.922	42	287	246
TR71630_c0_g1_i1|1:1354|121:130	(GA)5	MK11190	TGACAGGGGAGAGAGAGAGG	59.503	GTACCAGCTCCCAAATCCAA	59.933	100	483	384
TR71630_c0_g1_i3|1:1188|121:130	(GA)5	MK11190	TGACAGGGGAGAGAGAGAGG	59.503	GTACCAGCTCCCAAATCCAA	59.933	100	483	384
TR71638_c0_g1_i1|1:271|188:205	(CAG)6	MK11191	ACATGACGAGCATGGATGAA	60.08	ACAAGTCTGCCCGAATGATG	61.067	68	245	178
[truncated: 46,063 more rows]
