# Supplementary material for: High-throughput SSR marker development and its application in a centipedegrass (Eremochloa ophiuroides (Munro) Hack.) genetic diversity analysis
Source: PLoS One. 2018 Aug 22;13(8):e0202605. doi: 10.1371/journal.pone.0202605 (PMC6105027; doi:10.1371/journal.pone.0202605)
Supplement: S6 Table — (XLS) [file pone.0202605.s007.xls]

## Sheet: Sheet1
S6 Table. Nei's unbiased measures of genetic distance between E. ophiuroides core collections
		Fuzhou, Fujian, Eastern China	Putuoshan, Zhejiang, Eastern China	Yongtai, Fujian, Eastern China	Lushan, Jiangxi, Central China	Hangzhou, Zhejiang, Eastern China	Hangzhou, Zhejiang, Eastern China	Wuxi, Jiangsu, Eastern China	Lingchuan, Guangxi, South China	Taiping, Anhui, Eastern China	Lianyungang, Jiangsu, Eastern China	Guamngzhou, Guangdong, South China	Heyuan, Guangdong, South China	Yingde, Guangdong, South China	Yingde, Guangdong, South China	Guilin, Guangxi, South China	Yongzhou, Hunan, Central China	Zhangjiajie, Hunan, Central China	Yichang, Hubei, Central China	Anshun, Guizhou, Southwestern China	Guiyang, Guizhou, Southwestern China	Chongqing, Southwestern China	Chongqing, Southwestern China	Xinyang, Henan, Central China	Xinyang, Henan, Central China	Jinzhai, Anhui, Eastern China	USA	Xinjin, Sichuan, Southwestern China	Yiyang, Hunan, Central China	Changsha, Hunan, Central China	Yiyang, Hunan, Central China	Guiyang, Guizhou, Southwestern China	Guiyang, Guizhou, Southwestern China	Feixi, Anhui, Eastern China	Xinyang, Henan, Central China	Xinyang, Henan, Central China	Xinyang, Henan, Central China	Liuhe, Jiangsu, Eastern China	Lianyungang, Jiangsu, Eastern China	USA	Lanxi, Zhejiang, Eastern China	Nanjing, Jiangsu, Eastern China	Yixing, Jiangsu, Eastern china	Jinzhai, Anhui, Eastern China
		E-004	E-006	E-013	E-015	E-017	E-019	E-022	E-041	E-042	E-047	E-055	E-061	E-063	E-065	E-072	E-074	E-077	E-078	E-084	E-087	E-091	E-092(1)	E-097	E-098	E-099	E-102	E-112	E-115	E-124	E-131	E-134	E-135	E-141	E-144	E-145	E-152	E-154	E-155	E-158	E-182	E-183	E-187	E-188
Fuzhou, Fujian, Eastern China	E-004	****
Putuoshan, Zhejiang, Eastern China	E-006	0.1681	****
Yongtai, Fujian, Eastern China	E-013	0.2143	0.2113	****
Lushan, Jiangxi, Central China	E-015	0.2202	0.1881	0.2172	****
Hangzhou, Zhejiang, Eastern China	E-017	0.2261	0.1881	0.2054	0.1823	****
Hangzhou, Zhejiang, Eastern China	E-019	0.2261	0.2231	0.2291	0.2351	0.2054	****
Wuxi, Jiangsu, Eastern China	E-022	0.2261	0.1881	0.1996	0.1542	0.1823	0.1881	****
Lingchuan, Guangxi, South China	E-041	0.1967	0.2231	0.2231	0.2172	0.1938	0.2291	0.171	****
Taiping, Anhui, Eastern China	E-042	0.2261	0.2472	0.2291	0.2472	0.2351	0.2534	0.1996	0.0741	****
Lianyungang, Jiangsu, Eastern China	E-047	0.2202	0.1996	0.2113	0.1542	0.2172	0.1766	0.1376	0.2351	0.2054	****
Guamngzhou, Guangdong, South China	E-055	0.2261	0.2472	0.2172	0.2412	0.1823	0.2351	0.2054	0.2231	0.2472	0.2172	****
Heyuan, Guangdong, South China	E-061	0.2381	0.2534	0.2472	0.2472	0.2172	0.2351	0.2113	0.2231	0.2351	0.2534	0.2291	****
Yingde, Guangdong, South China	E-063	0.2143	0.2113	0.2412	0.1996	0.2231	0.2595	0.2172	0.2113	0.2113	0.1996	0.2291	0.2054	****
Yingde, Guangdong, South China	E-065	0.1486	0.2321	0.2688	0.2442	0.2564	0.2321	0.2084	0.2261	0.2202	0.2143	0.2321	0.2564	0.2321	****
Guilin, Guangxi, South China	E-072	0.2231	0.1909	0.2084	0.2261	0.2143	0.2084	0.1681	0.1967	0.1909	0.1909	0.2261	0.2321	0.2025	0.1938	****
Yongzhou, Hunan, Central China	E-074	0.2412	0.2321	0.2564	0.2261	0.2261	0.2503	0.1795	0.2442	0.2626	0.2261	0.2503	0.2143	0.2202	0.1996	0.1996	****
Zhangjiajie, Hunan, Central China	E-077	0.2113	0.2143	0.2321	0.2202	0.2321	0.1795	0.1569	0.1738	0.1795	0.1909	0.2503	0.2084	0.1681	0.1823	0.171	0.2113	****
Yichang, Hubei, Central China	E-078	0.2172	0.2025	0.2503	0.1967	0.2321	0.2143	0.1681	0.1909	0.2202	0.1514	0.2321	0.2503	0.1852	0.2113	0.2172	0.2054	0.1597	****
Anshun, Guizhou, Southwestern China	E-084	0.2113	0.2688	0.2381	0.2321	0.1909	0.1909	0.2025	0.1852	0.2025	0.2025	0.1738	0.2143	0.2202	0.1881	0.2054	0.1938	0.1823	0.171	****
Guiyang, Guizhou, Southwestern China	E-087	0.2143	0.2412	0.2291	0.1823	0.1766	0.2231	0.1881	0.2113	0.2231	0.1823	0.1938	0.2291	0.2231	0.2321	0.2261	0.2084	0.2025	0.1852	0.1738	****
Chongqing, Southwestern China	E-091	0.2503	0.2054	0.2595	0.2412	0.2231	0.2113	0.2054	0.2054	0.2231	0.2113	0.2657	0.2472	0.2719	0.2442	0.2321	0.2381	0.2084	0.2143	0.2202	0.1996	****
Chongqing, Southwestern China	E-092(1)	0.1996	0.2261	0.2084	0.2321	0.2321	0.2084	0.1852	0.1625	0.1459	0.1795	0.2202	0.2321	0.2442	0.2172	0.1823	0.2054	0.1766	0.2172	0.1881	0.1852	0.1909	****
Xinyang, Henan, Central China	E-097	0.2321	0.1823	0.1996	0.2054	0.2172	0.2231	0.1823	0.1823	0.1938	0.1996	0.2054	0.2172	0.2351	0.2503	0.1795	0.2321	0.1909	0.2143	0.2025	0.1823	0.1653	0.1795	****
Xinyang, Henan, Central China	E-098	0.2172	0.2321	0.1967	0.2202	0.2202	0.2442	0.2143	0.1967	0.2025	0.2202	0.2143	0.2261	0.2321	0.2291	0.1996	0.2412	0.2113	0.2534	0.2172	0.1909	0.2442	0.1823	0.1625	****
Jinzhai, Anhui, Eastern China	E-099	0.2143	0.2412	0.2657	0.2412	0.2657	0.2291	0.2412	0.1938	0.2172	0.2231	0.3102	0.2534	0.2351	0.2564	0.2688	0.2814	0.2143	0.2503	0.2381	0.2534	0.2113	0.2084	0.2412	0.2202	****
USA	E-102	0.2442	0.2291	0.2351	0.2657	0.2351	0.2113	0.2412	0.2054	0.2113	0.2657	0.2845	0.2472	0.2719	0.2564	0.2442	0.2814	0.1795	0.2503	0.2442	0.2595	0.1938	0.2143	0.2534	0.2688	0.2113	****
Xinjin, Sichuan, Southwestern China	E-112	0.2472	0.2503	0.2626	0.2688	0.2688	0.2321	0.2202	0.2143	0.2202	0.2202	0.2381	0.2321	0.2321	0.2595	0.2231	0.2534	0.1823	0.2351	0.2231	0.2442	0.2261	0.1938	0.2442	0.2291	0.2321	0.1909	****
Yiyang, Hunan, Central China	E-115	0.3601	0.4055	0.3635	0.3773	0.3773	0.3567	0.3773	0.3635	0.3499	0.3567	0.3913	0.3704	0.3843	0.3878	0.3808	0.3808	0.3669	0.4162	0.3738	0.3298	0.3843	0.3069	0.3567	0.3134	0.3432	0.4126	0.3669	****
Changsha, Hunan, Central China	E-124	0.3398	0.3704	0.3432	0.3635	0.3704	0.3773	0.3499	0.3567	0.3704	0.3567	0.3499	0.3773	0.4055	0.3948	0.3669	0.3738	0.3533	0.3948	0.3669	0.3232	0.4126	0.3265	0.3365	0.3265	0.3432	0.3913	0.3808	0.1823	****
Yiyang, Hunan, Central China	E-131	0.3738	0.3635	0.3704	0.3913	0.3983	0.4345	0.3432	0.3843	0.3913	0.3704	0.4055	0.4126	0.4055	0.4308	0.4162	0.4019	0.3669	0.409	0.4235	0.3365	0.3773	0.3331	0.3499	0.3465	0.3704	0.4719	0.409	0.1938	0.2231	****
Guiyang, Guizhou, Southwestern China	E-134	0.4126	0.4308	0.3948	0.409	0.4162	0.4455	0.4381	0.4235	0.4381	0.4162	0.4381	0.4381	0.4455	0.4418	0.4126	0.4568	0.4199	0.4643	0.4345	0.3669	0.4681	0.4055	0.4162	0.3843	0.4381	0.453	0.4418	0.1909	0.2025	0.2321	****
Guiyang, Guizhou, Southwestern China	E-135	0.3635	0.4162	0.3878	0.4235	0.4019	0.409	0.4019	0.3878	0.4019	0.4019	0.4019	0.4162	0.4308	0.4055	0.3843	0.3983	0.3843	0.4126	0.3773	0.3601	0.4235	0.3635	0.3533	0.3499	0.4019	0.4605	0.4126	0.2442	0.2381	0.1909	0.2351	****
Feixi, Anhui, Eastern China	E-141	0.3102	0.3533	0.3199	0.3331	0.3398	0.3465	0.3199	0.3134	0.3199	0.3005	0.3331	0.3331	0.3533	0.3773	0.3635	0.3635	0.3567	0.3704	0.3567	0.3005	0.3601	0.2973	0.3069	0.2845	0.2941	0.3878	0.3567	0.1967	0.1852	0.2084	0.2412	0.2351	****
Xinyang, Henan, Central China	E-144	0.3669	0.3983	0.3567	0.3913	0.3773	0.4055	0.3567	0.3843	0.3983	0.3635	0.3983	0.3913	0.3843	0.4381	0.3948	0.3878	0.3669	0.4235	0.4019	0.3432	0.4055	0.3398	0.3843	0.3533	0.3843	0.4345	0.4019	0.2231	0.2595	0.1766	0.2381	0.2084	0.2084	****
Xinyang, Henan, Central China	E-145	0.3601	0.3843	0.3704	0.3704	0.3843	0.4199	0.3499	0.3635	0.3635	0.3232	0.3913	0.3913	0.3913	0.4381	0.4162	0.3808	0.3669	0.3738	0.3808	0.3232	0.3913	0.3069	0.3365	0.3465	0.3635	0.4418	0.3878	0.2351	0.2231	0.1881	0.2751	0.2084	0.2381	0.171	****
Xinyang, Henan, Central China	E-152	0.3037	0.3398	0.3199	0.3134	0.3134	0.3465	0.2941	0.3069	0.3005	0.2626	0.3331	0.3331	0.3134	0.3635	0.3298	0.3365	0.3232	0.3232	0.3102	0.2688	0.3331	0.2412	0.2877	0.2909	0.3199	0.3948	0.3432	0.2261	0.2626	0.2564	0.3232	0.2909	0.2054	0.2321	0.1852	****
Liuhe, Jiangsu, Eastern China	E-154	0.3465	0.4126	0.3499	0.3567	0.3913	0.4199	0.3704	0.3704	0.3635	0.3567	0.4055	0.4199	0.3983	0.4455	0.3948	0.3948	0.409	0.4162	0.3878	0.3365	0.4055	0.3533	0.3432	0.3199	0.3704	0.4271	0.409	0.2719	0.2534	0.2719	0.3005	0.2688	0.2564	0.1938	0.2113	0.1909	****
Lianyungang, Jiangsu, Eastern China	E-155	0.3432	0.3669	0.3331	0.3398	0.3738	0.4019	0.3398	0.3738	0.3601	0.3069	0.3601	0.3808	0.3738	0.4271	0.3913	0.3635	0.3704	0.3773	0.3704	0.3069	0.3738	0.3037	0.3134	0.3365	0.3533	0.4235	0.3843	0.2503	0.2084	0.2442	0.2657	0.3232	0.2054	0.2321	0.2025	0.1542	0.1909	****
USA	E-158	0.3298	0.3465	0.3533	0.3465	0.4019	0.3878	0.3465	0.3601	0.3533	0.3134	0.3669	0.3808	0.3878	0.4055	0.3773	0.3635	0.3704	0.3773	0.3773	0.3069	0.3808	0.3037	0.3069	0.3102	0.3669	0.4235	0.3843	0.2025	0.2084	0.2381	0.2657	0.2845	0.2351	0.2564	0.1967	0.171	0.2202	0.1431	****
Lanxi, Zhejiang, Eastern China	E-182	0.3265	0.3432	0.3432	0.3167	0.3567	0.3567	0.3365	0.3499	0.3298	0.3232	0.3704	0.3567	0.3298	0.3669	0.3398	0.3331	0.3331	0.3601	0.3601	0.2845	0.3499	0.2877	0.3232	0.3134	0.3365	0.3983	0.3669	0.1996	0.2054	0.2054	0.2202	0.2202	0.1967	0.1823	0.2534	0.2321	0.2231	0.2025	0.2084	****
Nanjing, Jiangsu, Eastern China	E-183	0.3432	0.3878	0.3533	0.4019	0.409	0.3738	0.4019	0.3808	0.3738	0.3533	0.3878	0.3738	0.3948	0.3843	0.3843	0.3704	0.3567	0.4126	0.3913	0.3398	0.3948	0.3102	0.3465	0.3365	0.3808	0.409	0.4199	0.2626	0.2381	0.2688	0.2782	0.2472	0.2657	0.2814	0.2626	0.2657	0.2751	0.2472	0.2472	0.1909	****
Yixing, Jiangsu, Eastern china	E-187	0.3298	0.4019	0.3465	0.3738	0.3738	0.3738	0.3533	0.3398	0.3398	0.3331	0.3601	0.3533	0.3465	0.3635	0.3635	0.3499	0.3365	0.3983	0.3567	0.3069	0.3669	0.3037	0.3331	0.3102	0.3533	0.4162	0.3704	0.1967	0.2084	0.1852	0.2291	0.1766	0.1996	0.2025	0.1852	0.2351	0.2381	0.2412	0.2351	0.2025	0.171	****
Jinzhai, Anhui, Eastern China	E-188	0.3843	0.4308	0.4019	0.409	0.4235	0.4455	0.3948	0.4019	0.4162	0.4019	0.409	0.4019	0.4162	0.4418	0.4271	0.3983	0.4199	0.4493	0.4345	0.3738	0.4455	0.3704	0.3808	0.3499	0.4019	0.4834	0.4199	0.2503	0.2321	0.2321	0.2595	0.2113	0.2472	0.2321	0.2143	0.2595	0.2143	0.2657	0.2472	0.2261	0.2291	0.1597	****
